# Supplementary material for: Identification of a pro-protein synthesis osteosarcoma subtype for predicting prognosis and treatment
Source: Sci Rep. 2024 Jul 16;14:16475. doi: 10.1038/s41598-024-67547-z (PMC11252356; doi:10.1038/s41598-024-67547-z)
Supplement: Supplementary file 5 — Supplementary Table 1. [file 41598_2024_67547_MOESM5_ESM.txt]

p_val	avg_log2FC	pct.1	pct.2	p_val_adj	cluster	gene
0	3.01832956149413	0.867	0.394	0	0	RNASE1
0	2.77050964510979	0.991	0.718	0	0	CD74
0	2.7059336487806	0.967	0.597	0	0	HLA-DRB1
0	2.70258944016881	0.946	0.397	0	0	C1QA
0	2.60604748397514	0.909	0.347	0	0	C1QB
0	2.49903860146503	0.78	0.262	0	0	CD14
0	2.4698850965784	0.856	0.261	0	0	C1QC
0	2.32818023712342	0.932	0.484	0	0	HLA-DPA1
0	2.25460818822643	0.606	0.188	0	0	FOLR2
0	2.23709259821852	0.878	0.386	0	0	AIF1
0	2.22384588990388	0.326	0.065	0	0	FCGBP
0	2.19741572085246	0.98	0.66	0	0	HLA-DRA
0	2.11343652830288	0.903	0.477	0	0	HLA-DPB1
0	2.05868577319752	0.567	0.148	0	0	TREM2
0	2.03290729607339	0.886	0.46	0	0	FCER1G
0	2.02709100474754	0.971	0.579	0	0	TYROBP
0	1.94729723771033	0.646	0.19	0	0	MS4A6A
0	1.92914125901049	0.75	0.588	0	0	SELENOP
0	1.87186612251934	0.515	0.17	0	0	HLA-DMB
0	1.86516789098694	0.566	0.182	0	0	FCGR2A
0	1.82045528353916	0.349	0.142	0	0	CCL2
0	1.8187492192401	0.569	0.166	0	0	MS4A7
0	1.81494216734272	0.93	0.772	0	0	PSAP
0	1.81360560048266	0.428	0.098	0	0	VSIG4
0	1.81018038782388	0.727	0.276	0	0	HLA-DQB1
0	1.78277120565038	0.7	0.321	0	0	HLA-DMA
0	1.69151150429998	1	0.995	0	0	FTL
0	1.67729268371116	0.516	0.199	0	0	TMEM176B
0	1.67245186400516	0.522	0.195	0	0	ALOX5AP
0	1.67087074605024	0.544	0.302	0	0	DAB2
0	1.65275949920473	0.496	0.267	0	0	CCL4
0	1.64856730547183	0.395	0.1	0	0	FCGR1A
0	1.61872271090141	0.824	0.661	0	0	CTSB
0	1.60398665316105	0.602	0.354	0	0	CCL3
0	1.57296390963003	0.442	0.131	0	0	MSR1
0	1.55428576039172	0.471	0.145	0	0	MS4A4A
0	1.54675211807729	0.937	0.778	0	0	NPC2
0	1.51070338454388	0.412	0.145	0	0	STAB1
0	1.50346328187917	0.7	0.364	0	0	VAMP8
0	1.49945033166381	0.584	0.411	0	0	LGMN
0	1.45726236147234	0.773	0.463	0	0	LAPTM5
0	1.44497214256878	0.761	0.594	0	0	FCGRT
0	1.43718852969588	0.432	0.144	0	0	IGSF6
0	1.42594073634122	0.374	0.109	0	0	GPR34
0	1.42335067764088	0.562	0.328	0	0	RNASET2
0	1.42181814671861	0.617	0.285	0	0	CTSS
0	1.42032294497338	0.713	0.401	0	0	APOC1
0	1.36871569372246	0.532	0.289	0	0	ITGB2
0	1.36554625819273	0.426	0.136	0	0	MNDA
0	1.33464311692947	0.341	0.164	0	0	LTC4S
0	1.33309808865311	0.497	0.248	0	0	RGS1
0	1.32623784595147	0.486	0.209	0	0	LST1
0	1.32417231170406	0.36	0.13	0	0	FCGR3A
0	1.30664177825132	0.388	0.148	0	0	FYB1
0	1.29412362791025	0.556	0.236	0	0	HLA-DQA1
0	1.2734652430702	0.345	0.114	0	0	LY86
0	1.26967104700127	0.821	0.707	0	0	CTSD
0	1.25786910488088	0.903	0.695	0	0	SAT1
0	1.25512863421611	0.48	0.371	0	0	GYPC
0	1.24932796935163	0.653	0.465	0	0	CAPG
0	1.23288028070337	0.425	0.231	0	0	CTSH
0	1.21625332747447	0.618	0.387	0	0	ARHGDIB
0	1.21315246931736	0.925	0.694	0	0	APOE
0	1.20595040512622	1	0.997	0	0	TMSB4X
0	1.1968438288245	0.551	0.453	0	0	MAFB
0	1.19332831473785	0.479	0.302	0	0	PYCARD
0	1.17396118147728	0.313	0.123	0	0	ADAP2
0	1.17340655834707	0.482	0.352	0	0	GPNMB
0	1.1550343077342	0.42	0.195	0	0	HCST
0	1.15440467022811	0.292	0.101	0	0	C3AR1
0	1.1519401686696	0.912	0.797	0	0	CYBA
0	1.14965244903857	0.669	0.381	0	0	CD68
0	1.13614843119791	0.416	0.212	0	0	RNASE6
0	1.1263858436457	0.304	0.122	0	0	TMEM176A
0	1.12426905813563	0.411	0.232	0	0	CSF1R
0	1.11787952605965	0.529	0.321	0	0	LY96
0	1.09623415078409	0.306	0.124	0	0	TNFSF13B
0	1.07933039667188	0.331	0.126	0	0	CYBB
0	1.07324223632088	0.321	0.114	0	0	CD163
0	1.06608488880054	0.429	0.232	0	0	CD53
0	1.05041680184934	0.526	0.398	0	0	IER3
0	1.04885478742909	0.542	0.394	0	0	GMFG
0	-1.01544514879719	0.279	0.703	0	0	ARF4
0	-1.02740464697541	0.073	0.356	0	0	ID1
0	-1.03127209755423	0.067	0.426	0	0	GJA1
0	-1.04066664898602	0.073	0.492	0	0	FKBP11
0	-1.04204547083572	0.036	0.402	0	0	KDELR3
0	-1.06346686715864	0.086	0.454	0	0	COPZ2
0	-1.07078897685394	0.062	0.397	0	0	CDKN2A
0	-1.07879391215188	0.129	0.562	0	0	PPIC
0	-1.08268410698601	0.062	0.334	0	0	GNG11
0	-1.09140060807507	0.051	0.347	0	0	VCAN
0	-1.09465057751068	0.026	0.254	0	0	PRSS23
0	-1.11512091521536	0.207	0.631	0	0	C12orf57
0	-1.11937074858158	0.047	0.449	0	0	FKBP10
0	-1.11950872598228	0.02	0.305	0	0	CYR61
0	-1.13265380860268	0.073	0.48	0	0	RCN3
0	-1.13417029068744	0.029	0.297	0	0	C1R
0	-1.147817872315	0.033	0.31	0	0	SRPX
0	-1.15735694194756	0.043	0.304	0	0	OMD
0	-1.16228409964058	0.089	0.378	0	0	PTN
0	-1.16579716190697	0.043	0.413	0	0	CCDC80
0	-1.16773190153877	0.225	0.64	0	0	S100A13
0	-1.20465046366521	0.035	0.4	0	0	MAP1B
0	-1.21178923677168	0.06	0.269	0	0	ADIRF
0	-1.22553695419536	0.048	0.34	0	0	AEBP1
0	-1.22984779242703	0.147	0.582	0	0	SELENOM
0	-1.25051654339542	0.021	0.257	0	0	CTGF
0	-1.25931797314032	0.087	0.52	0	0	CAVIN3
0	-1.26027032889942	0.04	0.459	0	0	CNN3
0	-1.27563316484928	0.024	0.261	0	0	COL4A2
0	-1.29291470076981	0.082	0.489	0	0	RGS3
0	-1.31010206687231	0.126	0.438	0	0	MRPL15
0	-1.35870355142866	0.042	0.338	0	0	SERPINE2
0	-1.41726070665211	0.375	0.672	0	0	CKB
0	-1.42344736280191	0.318	0.795	0	0	DSTN
0	-1.42458661170843	0.058	0.346	0	0	TIMP3
0	-1.44355625095358	0.171	0.619	0	0	SDC2
0	-1.48059663419213	0.061	0.523	0	0	MXRA8
0	-1.48914368481221	0.891	0.948	0	0	RPL30
0	-1.5160845979384	0.341	0.549	0	0	SERPINF1
0	-1.52142357480385	0.043	0.345	0	0	THY1
0	-1.52749656342778	0.082	0.506	0	0	BGN
0	-1.52914989104232	0.087	0.457	0	0	CPE
0	-1.54305929985328	0.084	0.47	0	0	MDK
0	-1.54398609541518	0.063	0.387	0	0	COL6A3
0	-1.57876718775695	0.065	0.54	0	0	COL5A2
0	-1.59517835862968	0.093	0.547	0	0	COL6A1
0	-1.6352168974173	0.084	0.537	0	0	CTHRC1
0	-1.64866623877464	0.16	0.664	0	0	SERPINH1
0	-1.68058401550108	0.111	0.451	0	0	NNMT
0	-1.68329739761789	0.227	0.631	0	0	TPM1
0	-1.7498381965153	0.258	0.649	0	0	CLEC11A
0	-1.75553173909389	0.231	0.722	0	0	ID3
0	-1.82034976854762	0.085	0.4	0	0	POSTN
0	-1.82158956072665	0.098	0.572	0	0	COL6A2
0	-1.85807479932013	0.141	0.523	0	0	MYL9
0	-1.98120016345776	0.106	0.411	0	0	MGP
0	-1.98336950880605	0.143	0.659	0	0	TPM2
0	-2.00264722196827	0.1	0.34	0	0	ACTA2
0	-2.00301819496149	0.652	0.852	0	0	TIMP1
0	-2.03614914647822	0.159	0.586	0	0	DCN
0	-2.08964100675556	0.088	0.342	0	0	TAGLN
0	-2.15565440324285	0.196	0.621	0	0	PCOLCE
0	-2.18293277497088	0.228	0.622	0	0	FN1
0	-2.33120272114345	0.507	0.824	0	0	SPARC
0	-2.35338269898271	0.247	0.606	0	0	COL3A1
0	-2.3947064227742	0.17	0.639	0	0	CALD1
0	-2.49041919647321	0.546	0.825	0	0	COL1A2
0	-2.73604974628342	0.48	0.676	0	0	IBSP
0	-2.8013671451364	0.191	0.636	0	0	IGFBP7
0	-2.86275948686036	0.505	0.731	0	0	LUM
0	-2.92215209279219	0.541	0.804	0	0	COL1A1
2.52363692571139e-306	1.24384646923907	0.439	0.322	5.7859423795785e-302	0	PLTP
2.17501678611363e-301	1.08971943329034	0.331	0.183	4.98666098552271e-297	0	CPVL
3.2674796458104e-298	1.00688659290989	0.396	0.247	7.49135058394951e-294	0	SGK1
1.65848245431641e-291	-1.11787117098887	0.109	0.309	3.80240272301124e-287	0	IFITM5
1.09154883476917e-290	1.02194979501252	0.402	0.247	2.50259401347528e-286	0	CCL4L2
2.26005278054971e-272	1.11229502536112	0.572	0.54	5.18162300996631e-268	0	PLD3
2.30620216954017e-271	1.08636152877038	0.407	0.263	5.28742971410475e-267	0	HMOX1
2.80831195506625e-245	1.11808649416198	0.275	0.146	6.4386168193804e-241	0	SLC40A1
1.20916165508985e-229	1.04093022138263	0.381	0.271	2.7722449266245e-225	0	CREG1
4.73435835275452e-225	1.12594457753706	0.39	0.29	1.08544633953603e-220	0	NINJ1
7.83562366944344e-219	-2.62365188483347	0.19	0.35	1.7964734386933e-214	0	MMP13
9.6848494784961e-215	1.02741301550651	0.529	0.494	2.2204454399348e-210	0	BLVRB
1.351486238754e-163	-1.29155585778311	0.441	0.662	3.0985524995913e-159	0	CTSK
1.79480750630889e-100	1.06283865046143	0.253	0.18	4.11495516971438e-96	0	GADD45G
0	3.88337418363953	0.88	0.199	0	1	MMP13
0	3.29948528401872	0.997	0.678	0	1	SPP1
0	3.20411032689407	0.985	0.565	0	1	IBSP
0	2.83943343758667	0.969	0.411	0	1	SERPINF1
0	2.80261508763506	0.994	0.624	0	1	LUM
0	2.61031420267238	0.996	0.704	0	1	COL1A1
0	2.44256388562374	0.607	0.1	0	1	SFRP4
0	2.32216502487669	0.769	0.179	0	1	SERPINE2
0	2.29598368866005	0.995	0.726	0	1	COL1A2
0	2.17808018424256	0.71	0.203	0	1	TIMP3
0	2.17596786769325	0.883	0.419	0	1	IFI27
0	2.17115839801963	0.973	0.458	0	1	FN1
0	2.12687639282806	0.812	0.14	0	1	SRPX
0	2.08209599022685	0.929	0.416	0	1	DCN
0	2.06540573953487	0.892	0.279	0	1	NNMT
0	2.0047488970053	0.348	0.101	0	1	ASPN
0	1.9763958275687	0.557	0.065	0	1	ENPP1
0	1.9694629557575	0.693	0.162	0	1	OMD
0	1.95134394286287	0.964	0.451	0	1	PCOLCE
0	1.94463762470906	0.882	0.54	0	1	IFI6
0	1.94389609990015	0.988	0.717	0	1	SPARC
0	1.9062926301223	0.954	0.496	0	1	CLEC11A
0	1.8936519772065	0.689	0.18	0	1	SLC29A1
0	1.87065220916908	0.774	0.181	0	1	AEBP1
0	1.85299673217923	0.818	0.222	0	1	OLFML2B
0	1.83740280296134	0.899	0.596	0	1	ISG15
0	1.81994459476812	0.469	0.112	0	1	CLU
0	1.79453695549738	0.754	0.235	0	1	COL6A3
0	1.72856177128734	0.743	0.205	0	1	FGFR1
0	1.66663389721238	0.929	0.588	0	1	LY6E
0	1.65607122531378	0.888	0.398	0	1	COL6A2
0	1.63421223059613	0.99	0.777	0	1	TIMP1
0	1.61315579125332	0.784	0.301	0	1	COPZ2
0	1.59882651482524	0.829	0.314	0	1	RCN3
0	1.59100780639965	0.676	0.09	0	1	C1S
0	1.58750681206329	0.673	0.156	0	1	C1R
0	1.57406063687286	0.648	0.149	0	1	COL12A1
0	1.57343961879681	0.7	0.264	0	1	POSTN
0	1.56647871006069	0.901	0.462	0	1	COL3A1
0	1.55243715915052	0.578	0.078	0	1	THBS2
0	1.54414691267731	0.697	0.2	0	1	TNC
0	1.53489802288545	0.982	0.807	0	1	IFITM3
0	1.52294358494975	0.914	0.455	0	1	SDC2
0	1.50617597709796	0.491	0.041	0	1	FGF7
0	1.5027226640154	0.669	0.264	0	1	ANKH
0	1.48974087045368	0.826	0.386	0	1	COL6A1
0	1.48537795272361	0.751	0.172	0	1	SERPING1
0	1.48516355629624	0.77	0.262	0	1	PLEKHA5
0	1.47484490897564	0.854	0.402	0	1	PPIC
0	1.46207224606177	0.763	0.282	0	1	OLFML3
0	1.38261574953373	0.693	0.224	0	1	FXYD6
0	1.38180966197818	0.843	0.369	0	1	CTHRC1
0	1.37811122069916	0.667	0.176	0	1	CERCAM
0	1.3302832439161	0.795	0.411	0	1	LGALS3BP
0	1.32895590158798	0.665	0.226	0	1	COL5A1
0	1.31668159825329	0.876	0.421	0	1	SELENOM
0	1.29096331228688	0.733	0.27	0	1	CCPG1
0	1.28167689932735	0.944	0.469	0	1	CALD1
0	1.24636428540946	0.692	0.258	0	1	KDELR3
0	1.24005775971696	0.597	0.169	0	1	MRC2
0	1.22753542098112	0.539	0.082	0	1	C1QTNF1
0	1.22111295546622	0.561	0.138	0	1	CTGF
0	1.21969915682488	0.904	0.5	0	1	SERPINH1
0	1.21284768357518	0.764	0.291	0	1	FKBP10
0	1.20109732832828	0.43	0.045	0	1	KLK4
0	1.1916891586345	0.259	0.024	0	1	WIF1
0	1.17888522321315	0.673	0.257	0	1	RCN1
0	1.16533718084853	0.358	0.077	0	1	IGFBP3
0	1.16295951362904	0.727	0.248	0	1	MAP1B
0	1.14154946608667	0.889	0.507	0	1	IFITM2
0	1.11998871400105	0.8	0.378	0	1	COL5A2
0	1.11800685491281	0.708	0.27	0	1	RUNX2
0	1.11576499932515	0.672	0.236	0	1	GPX8
0	1.10814073511382	0.807	0.358	0	1	MXRA8
0	1.10141449286285	0.749	0.342	0	1	RGS3
0	1.09699200654935	0.778	0.526	0	1	BST2
0	1.08810816628121	0.73	0.261	0	1	CCDC80
0	1.07676322109096	0.813	0.375	0	1	MYL9
0	1.0766373089334	0.639	0.219	0	1	EFEMP2
0	1.0664570791177	0.989	0.852	0	1	S100A4
0	1.06060200147431	0.545	0.179	0	1	NBL1
0	1.04968843468098	0.48	0.098	0	1	FBN1
0	1.03755337748721	0.35	0.069	0	1	OGN
0	1.023534905452	0.584	0.232	0	1	TAGLN
0	1.01946369841223	0.567	0.158	0	1	ADIRF
0	1.01590741926266	0.431	0.082	0	1	IRX3
0	1.01033353868062	0.736	0.281	0	1	PRDX2
0	1.00516784063401	0.463	0.143	0	1	IFI44L
0	-1.02301390537874	0.07	0.277	0	1	NAMPT
0	-1.02462081452269	0.14	0.388	0	1	PLTP
0	-1.05576372846385	0.998	0.998	0	1	TMSB4X
0	-1.0571504687389	0.015	0.253	0	1	CPVL
0	-1.06024294683781	0.105	0.329	0	1	SPI1
0	-1.06470749951868	0.087	0.342	0	1	CLEC2B
0	-1.08728332497382	0.066	0.289	0	1	RNASE6
0	-1.10697784942065	0.306	0.527	0	1	ID2
0	-1.12349383084654	0.107	0.311	0	1	SGK1
0	-1.12552223127725	0.096	0.295	0	1	RGCC
0	-1.14324892629618	0.049	0.316	0	1	CD53
0	-1.18954744617518	0.228	0.451	0	1	HSPH1
0	-1.20269229790325	0.065	0.27	0	1	HLA-DMB
0	-1.2135301373587	0.185	0.397	0	1	LY96
0	-1.23386177965322	0.311	0.513	0	1	CD81
0	-1.23785286881405	0.129	0.337	0	1	PLIN2
0	-1.2424908976963	0.095	0.292	0	1	TMEM176B
0	-1.24979185550278	0.466	0.596	0	1	HSPA1B
0	-1.25759906265661	0.125	0.37	0	1	IER5
0	-1.29871380737867	0.059	0.273	0	1	GPR183
0	-1.30726954731608	0.947	0.945	0	1	HSP90AA1
0	-1.3125267324727	0.26	0.456	0	1	IER3
0	-1.31453559304967	0.138	0.367	0	1	HMGB2
0	-1.32275486864955	0.075	0.294	0	1	ALOX5AP
0	-1.34308577774672	0.149	0.419	0	1	RNASET2
0	-1.35405010407024	0.054	0.304	0	1	LST1
0	-1.35632427873999	0.044	0.278	0	1	HCST
0	-1.3858515681713	0.139	0.482	0	1	GMFG
0	-1.39645008112712	0.071	0.291	0	1	FCGR2A
0	-1.43038058332333	0.436	0.608	0	1	FABP5
0	-1.44821657945316	0.024	0.312	0	1	CFD
0	-1.48701928101504	0.976	0.93	0	1	RPL30
0	-1.48947389579117	0.19	0.385	0	1	JUND
0	-1.49699404930356	0.197	0.42	0	1	MRPL15
0	-1.51127373035429	0.031	0.267	0	1	TREM2
0	-1.52401146488458	0.088	0.303	0	1	FOLR2
0	-1.52848836143114	0.155	0.446	0	1	GLUL
0	-1.5604336879007	0.261	0.472	0	1	CD68
0	-1.61558548992546	0.744	0.801	0	1	HSPA1A
0	-1.63409054720782	0.213	0.514	0	1	STMN1
0	-1.64386437797914	0.038	0.284	0	1	MS4A7
0	-1.65640844202931	0.361	0.554	0	1	LAPTM5
0	-1.67963314525582	0.098	0.331	0	1	HMOX1
0	-1.69124331685353	0.124	0.394	0	1	CTSS
0	-1.75957809277454	0.16	0.484	0	1	VAMP8
0	-1.76624117479639	0.12	0.496	0	1	ARHGDIB
0	-1.86009376447767	0.091	0.337	0	1	RGS1
0	-1.86992659908165	0.061	0.251	0	1	CXCL2
0	-1.88587921236429	0.047	0.324	0	1	MS4A6A
0	-1.91065746156376	0.582	0.765	0	1	SAT1
0	-1.93672347662943	0.999	0.995	0	1	FTL
0	-1.96142202451238	0.36	0.618	0	1	NFKBIA
0	-2.01830823709703	0.269	0.612	0	1	DNAJB1
0	-2.13440199594793	0.045	0.349	0	1	HLA-DQA1
0	-2.14342018098489	0.161	0.399	0	1	CD14
0	-2.30146859101807	0.086	0.267	0	1	CXCL8
0	-2.345977929383	0.32	0.585	0	1	FCER1G
0	-2.35165264993717	0.083	0.392	0	1	LYZ
0	-2.42088136336053	0.068	0.422	0	1	HLA-DQB1
0	-2.46089141935754	0.182	0.54	0	1	AIF1
0	-2.48996909636956	0.126	0.423	0	1	C1QC
0	-2.68288071377284	0.26	0.528	0	1	RNASE1
0	-2.75556682201694	0.769	0.768	0	1	CD74
0	-2.79204103167785	0.395	0.603	0	1	HLA-DPA1
0	-2.84244360800698	0.33	0.604	0	1	HLA-DPB1
0	-2.84489388284009	0.451	0.695	0	1	TYROBP
0	-3.01188064012219	0.645	0.734	0	1	HLA-DRA
0	-3.07121364530287	0.244	0.553	0	1	C1QA
0	-3.07942345608679	0.178	0.509	0	1	C1QB
0	-3.11648763690026	0.142	0.372	0	1	CCL3L1
0	-3.12984150057765	0.24	0.433	0	1	CCL3
0	-3.23920085667522	0.142	0.526	0	1	APOC1
0	-3.51174967912548	0.46	0.797	0	1	APOE
3.16548173489538e-306	-1.29505517605194	0.414	0.56	7.25749997359463e-302	1	KLF6
1.21503285047633e-303	-1.20209352596324	0.11	0.308	2.78570581628707e-299	1	IFITM5
3.85204737257553e-299	-1.05082662666073	0.453	0.565	8.83158901110391e-295	1	HSPD1
1.52500885311073e-294	-1.15659760323885	0.541	0.643	3.49638779752697e-290	1	FCGRT
5.07142630962001e-290	-1.00210834350321	0.243	0.431	1.16272591000658e-285	1	TXNIP
4.04297840146782e-289	-1.06480067428036	0.233	0.419	9.26933658104528e-285	1	RHOB
4.08305409484208e-282	-1.01609332686843	0.269	0.449	9.36121812324443e-278	1	PPP1R15A
1.71100064564753e-276	-1.0289746720337	0.11	0.29	3.92281118027609e-272	1	SOD2
3.65402009958879e-276	-1.30734576376842	0.941	0.602	8.37757188232721e-272	1	MMP9
3.05575481332107e-274	-1.01659264949577	0.211	0.391	7.00592906050122e-270	1	UBE2S
1.47043646817651e-258	-2.67809887052109	0.174	0.338	3.37126969058828e-254	1	CCL4
2.83826558000815e-258	-1.45072232312991	0.27	0.417	6.50729149528469e-254	1	HLA-DMA
3.38473253920158e-255	-1.19679301258957	0.672	0.723	7.76017629262746e-251	1	FOS
1.07331840050625e-243	-1.42078519484517	0.315	0.47	2.46079709684068e-239	1	LGMN
4.88570861094583e-229	-2.34093630501092	0.675	0.663	1.12014641323155e-224	1	HLA-DRB1
3.06581789261319e-222	-1.20260030885124	0.857	0.788	7.02900068239426e-218	1	PSAP
5.26228323948938e-221	-2.5377752961695	0.152	0.302	1.20648367831773e-216	1	CCL4L2
1.64571736189612e-217	-1.20903470716165	0.579	0.639	3.77313619561924e-213	1	DUSP1
1.391615537958e-207	-1.12490370338219	0.748	0.731	3.19055694387631e-203	1	H2AFZ
3.08278658814114e-205	-1.00147559181793	0.651	0.662	7.06790481063118e-201	1	GRN
1.36612273930785e-184	-1.24094788712513	0.748	0.723	3.13210960441111e-180	1	CTSD
2.36672330399686e-169	-1.03740240588074	0.242	0.369	5.4261865190736e-165	1	DAB2
1.60752917129756e-138	-1.03721932624291	0.457	0.508	3.68558213103392e-134	1	CAPG
9.71751113543135e-95	-1.04971135973835	0.327	0.42	2.22793377802035e-90	1	HIST1H4C
4.72224186186354e-80	-1.03977544824248	0.526	0.525	1.08266839166945e-75	1	RGS10
3.15112869725687e-76	-1.09285431334779	0.394	0.461	7.22459276420082e-72	1	CTSL
1.27255604231905e-42	-1.2937749112841	0.824	0.583	2.91758923822487e-38	1	ACP5
0	3.99946483724956	0.998	0.624	0	2	MMP9
0	3.65568852474502	0.987	0.585	0	2	ACP5
0	3.569633621196	0.968	0.582	0	2	CTSK
0	3.25979426506662	0.946	0.58	0	2	CKB
0	2.6215634020267	0.999	0.965	0	2	CST3
0	2.49773095451651	0.826	0.087	0	2	SLC9B2
0	2.4735493504339	0.967	0.475	0	2	RGS10
0	2.24835262799173	0.977	0.746	0	2	CSTB
0	2.15076779034217	0.756	0.176	0	2	CA2
0	2.04703888750753	0.841	0.181	0	2	TCIRG1
0	2.03315661338495	0.974	0.744	0	2	ATP6V0E1
0	1.95089754454842	0.838	0.162	0	2	RAC2
0	1.9265112552723	0.937	0.516	0	2	NDUFS8
0	1.91930901635322	0.954	0.696	0	2	ATP6V1G1
0	1.91099647151204	0.733	0.047	0	2	SIGLEC15
0	1.86704040307818	0.703	0.089	0	2	THOP1
0	1.84956642119387	0.83	0.205	0	2	ATP6V1B2
0	1.79251249584617	0.813	0.123	0	2	SNX10
0	1.67589804919764	0.844	0.372	0	2	ATP6V1E1
0	1.63516890863047	0.954	0.719	0	2	ATP6V0B
0	1.49588416284136	0.808	0.352	0	2	GLRX
0	1.47734193344654	0.691	0.048	0	2	KIAA0040
0	1.46547176335425	0.852	0.226	0	2	SPI1
0	1.44478065159769	0.764	0.106	0	2	ANPEP
0	1.43749799604803	0.961	0.667	0	2	ATP6V1F
0	1.42982043080392	0.719	0.08	0	2	MATK
0	1.40155337992913	0.923	0.379	0	2	CD68
0	1.38689459298011	0.903	0.482	0	2	CHCHD10
0	1.37089451746738	0.766	0.149	0	2	CD84
0	1.36217931531761	0.937	0.622	0	2	ATP5F1B
0	1.33322320464996	0.625	0.046	0	2	ATP6V0D2
0	1.28711656672385	0.538	0.038	0	2	TM4SF19
0	1.27304793883995	0.761	0.283	0	2	CYSTM1
0	1.26511582282683	0.839	0.344	0	2	TKT
0	1.25934968253539	0.981	0.836	0	2	COX4I1
0	1.25894472954496	0.752	0.183	0	2	MCRIP2
0	1.25277135762374	0.929	0.63	0	2	GRN
0	1.25018903016516	0.912	0.607	0	2	CYCS
0	1.23939376947023	0.796	0.284	0	2	TNFRSF12A
0	1.23619246655976	0.879	0.496	0	2	ATP5F1A
0	1.23067848696693	0.95	0.726	0	2	COX7B
0	1.22051741251437	0.649	0.052	0	2	NFATC1
0	1.22044259652604	0.844	0.509	0	2	PGAM1
0	1.21512218765903	0.952	0.719	0	2	PKM
0	1.20766988882062	0.83	0.36	0	2	UQCRC1
0	1.1805937532167	0.927	0.632	0	2	COX5A
0	1.17666164749824	0.858	0.462	0	2	VDAC2
0	1.17451961480244	0.696	0.086	0	2	CLEC4A
0	1.17336315877395	0.874	0.478	0	2	CYC1
0	1.15722178932631	0.582	0.052	0	2	OSCAR
0	1.15176129431684	0.519	0.04	0	2	S100A3
0	1.13370766049819	0.945	0.689	0	2	ATP5MC3
0	1.11462352393815	0.806	0.299	0	2	CISD3
0	1.11410554152912	0.542	0.076	0	2	AK5
0	1.11353700701077	0.607	0.047	0	2	LAT
0	1.0990699313827	0.675	0.139	0	2	ATP6V1A
0	1.09724667170969	0.62	0.162	0	2	HMGA1
0	1.09532922764744	0.634	0.049	0	2	STRADB
0	1.08731842326707	0.932	0.702	0	2	ATP5MD
0	1.08493018370259	0.658	0.153	0	2	MID1IP1
0	1.08295967850546	0.628	0.211	0	2	TPGS2
0	1.0699750459772	0.954	0.767	0	2	COX5B
0	1.05359915449147	0.693	0.17	0	2	ATP6V1H
0	1.04687395820773	0.698	0.131	0	2	SQOR
0	1.04534752215983	0.572	0.05	0	2	HSD3B7
0	1.03800499385017	0.935	0.473	0	2	LAPTM5
0	1.03360160092984	0.671	0.116	0	2	GNPTAB
0	1.02503627041093	0.905	0.604	0	2	SLC25A5
0	1.02141065440394	0.694	0.164	0	2	ATP6V1C1
0	1.01987498484376	0.704	0.185	0	2	CTNNBIP1
0	1.01407807678676	0.666	0.145	0	2	MAP2K3
0	-1.04013685550773	1	0.998	0	2	TMSB4X
0	-1.05185835145073	0.194	0.432	0	2	LAMP1
0	-1.13322052535016	0.493	0.615	0	2	RHOC
0	-1.15487144475496	0.864	0.872	0	2	CALM2
0	-1.15523361443802	0.817	0.814	0	2	HSPB1
0	-1.16512659418524	0.991	0.989	0	2	FTH1
0	-1.18250147065923	0.237	0.472	0	2	VAMP5
0	-1.1895454724485	0.36	0.532	0	2	BEX3
0	-1.21740101965115	0.125	0.411	0	2	CNN3
0	-1.35577434943056	0.186	0.467	0	2	MXRA8
0	-1.36965630424132	0.571	0.683	0	2	BTG1
0	-1.44758022835994	0.203	0.481	0	2	COL5A2
0	-1.50234448768608	0.359	0.575	0	2	C12orf57
0	-1.55696975564615	0.206	0.481	0	2	CTHRC1
0	-1.56076797576456	0.425	0.588	0	2	SERPINH1
0	-1.57346086737197	0.403	0.582	0	2	S100A13
0	-1.59234933820579	0.172	0.425	0	2	MDK
0	-1.59595771203538	0.204	0.528	0	2	A2M
0	-1.62263290531158	0.496	0.708	0	2	MARCKS
0	-1.63594545852093	0.188	0.455	0	2	BGN
0	-1.65530915577487	0.254	0.569	0	2	SDC2
0	-1.71410699395232	0.137	0.417	0	2	CPE
0	-1.7921467217008	0.49	0.648	0	2	ID3
0	-1.84018292469929	0.321	0.529	0	2	DCN
0	-1.87695434654121	0.789	0.843	0	2	IFITM3
0	-1.88779673841086	0.248	0.476	0	2	MYL9
0	-1.94989184082253	0.374	0.562	0	2	PCOLCE
0	-1.99566310242413	0.294	0.595	0	2	TPM2
0	-2.0728832580884	0.38	0.645	0	2	SELENOP
0	-2.13560480003541	0.301	0.586	0	2	TPM1
0	-2.21196950685696	0.75	0.776	0	2	COL1A2
0	-2.23664365453773	0.297	0.582	0	2	CALD1
0	-2.2527937648367	0.764	0.755	0	2	COL1A1
0	-2.40291876313578	0.715	0.826	0	2	TIMP1
9.77976627777616e-308	-1.13378414483671	0.139	0.385	2.24220701450574e-303	2	GJA1
3.13842194449451e-302	-1.36994376012165	0.452	0.589	7.19545999214255e-298	2	IFITM2
1.31071280774671e-300	-1.3137564169461	0.584	0.656	3.00507125432089e-296	2	LY6E
3.61034156851253e-300	-1.06413565866279	0.158	0.4	8.27743011412867e-296	2	FKBP10
3.31378734279577e-293	-1.06525681892552	0.124	0.367	7.59752024082787e-289	2	LITAF
1.98637268546372e-292	-2.37974821899242	0.713	0.687	4.55415665596267e-288	2	LUM
1.03220716911439e-291	-2.22931682080314	0.416	0.554	2.36654137662857e-287	2	COL3A1
3.05036236953052e-290	-1.11586137191458	0.051	0.291	6.99356580462263e-286	2	ALPL
7.69570695713519e-290	-1.41504690218679	0.24	0.457	1.76439473406238e-285	2	CEBPD
8.66442917609931e-285	-1.30961308426991	0.217	0.437	1.98649367720429e-280	2	RGS3
4.18043343518065e-284	-2.20459578057423	0.146	0.379	9.58447973683868e-280	2	MGP
1.9145740143363e-283	-1.25679961871156	0.551	0.642	4.38954384266884e-279	2	ZFP36L1
1.5132709168678e-282	-1.70815901140676	0.826	0.759	3.4694762311028e-278	2	SPARC
2.52170861465246e-278	-1.97933750732609	0.42	0.565	5.7815213408137e-274	2	FN1
2.92813604509308e-277	-1.12795541397706	0.124	0.356	6.7133375105849e-273	2	MAP1B
5.12397380563844e-271	-1.16674847024885	0.09	0.32	1.17477347441873e-266	2	CSRP2
2.30703385883113e-269	-1.09294780939085	0.217	0.428	5.28933652814214e-265	2	MEF2C
4.47911300766274e-269	-1.51210799776086	0.119	0.348	1.02692623926684e-264	2	PTN
2.33832877516083e-258	-1.04458531529103	0.204	0.415	5.36108638281124e-254	2	PMP22
2.82195310699316e-251	-1.31879784660049	0.485	0.597	6.46989188840323e-247	2	TGFBI
2.02736769852635e-250	-1.24920113212785	0.127	0.346	4.64814592241137e-246	2	HES1
2.70081984188662e-241	-1.17863142372599	0.101	0.314	6.19216965149346e-237	2	VCAN
1.38494610366388e-239	-1.15436147183766	0.184	0.388	3.17526593187018e-235	2	OLFML3
2.85260238222057e-233	-1.64721364562446	0.081	0.294	6.5401614817171e-229	2	IFITM5
2.90604608851056e-230	-1.28096344064585	0.324	0.488	6.66269186712816e-226	2	MAFB
1.91150736125672e-229	-1.15385120971194	0.158	0.355	4.38251292715329e-225	2	CDKN2A
8.51876436595137e-222	-2.45283039724979	0.483	0.562	1.95309710618167e-217	2	IGFBP7
6.89740672572579e-217	-1.04301525021114	0.076	0.273	1.58136844000715e-212	2	CYR61
7.1746611259926e-209	-1.30982860202235	0.364	0.49	1.64493455635632e-204	2	CD81
3.1121936156601e-208	-1.49529086172977	0.119	0.309	7.1353263026239e-204	2	THY1
1.8087014500754e-204	-1.06747519327236	0.462	0.56	4.14680981458787e-200	2	TUBA1A
5.82459045464573e-204	-1.66823498853697	0.107	0.293	1.33540385353663e-199	2	MS4A6A
6.31529191302168e-204	-1.27081410085669	0.112	0.304	1.44790697689848e-199	2	GNG11
7.8732182105435e-203	-1.35656104115161	0.977	0.933	1.80509273913131e-198	2	RPL30
3.88369345807556e-200	-1.0045688410737	0.37	0.517	8.90414399132984e-196	2	SELENOM
6.41202640188357e-197	-1.14392159033518	0.822	0.786	1.47008529315985e-192	2	JUN
4.02648888924396e-186	-1.07260089883889	0.172	0.346	9.23153107636962e-182	2	OLFML2B
9.31727325722449e-184	-1.01392310219888	0.196	0.362	2.13617123968386e-179	2	CCDC80
8.18490058928027e-183	-1.90340497000963	0.21	0.374	1.87655215810429e-178	2	CD14
7.63703353211568e-182	-1.66119764157152	0.543	0.572	1.75094267790816e-177	2	SRGN
1.27757651056519e-180	-1.66512497545344	0.638	0.651	2.9290996657728e-176	2	ISG15
9.70066955182401e-174	-1.18427352760672	0.151	0.322	2.22407250814669e-169	2	ID1
1.89106958971816e-172	-1.22847555123225	0.223	0.375	4.33565524834683e-168	2	BASP1
2.41735738585033e-163	-1.42841286853244	0.095	0.256	5.54227527853905e-159	2	MS4A7
7.02808165612582e-163	-1.47326945777933	0.264	0.402	1.61132828129997e-158	2	NNMT
4.75554432808061e-157	-1.03238264195772	0.125	0.285	1.09030364809904e-152	2	DPT
1.86578628552585e-153	-1.20816577874727	0.121	0.277	4.27768821682513e-149	2	CFD
8.78441497831635e-153	-1.62922089240107	0.214	0.356	2.01400282207859e-148	2	POSTN
3.61534960520635e-151	-1.05861739486429	0.13	0.283	8.28891203985661e-147	2	IGFBP4
1.28593951908609e-150	-1.08841612130668	0.345	0.463	2.94827353540869e-146	2	DDIT4
9.65598468603071e-150	-1.01551642013407	0.612	0.306	2.21382760896626e-145	2	LYZ
8.13098467148354e-144	-1.29121837513119	0.201	0.342	1.86419085563103e-139	2	COL6A3
5.0166280504087e-143	-1.42806351493413	0.597	0.575	1.1501623131172e-138	2	CLEC11A
1.80349319706769e-134	-1.96747167648523	0.172	0.31	4.1348688529171e-130	2	ACTA2
1.93217058021907e-128	-1.17080776361085	0.236	0.359	4.42988748926826e-124	2	DAB2
8.42242630690874e-124	-2.40962794831281	0.39	0.457	1.93100967938497e-119	2	C1QB
1.69894832499077e-120	-1.45006559929792	0.452	0.529	3.89517882470634e-116	2	MT2A
2.52347147590285e-120	-1.19972904358259	0.461	0.493	5.78556305280247e-116	2	HTRA1
5.37548627706217e-119	-1.15717877823719	0.165	0.297	1.23243773874204e-114	2	SERPINE2
1.25555896182934e-118	-1.17035958781551	0.174	0.307	2.87862003178613e-114	2	TIMP3
1.47945390263477e-116	-1.50989541203442	0.384	0.449	3.39194396257075e-112	2	LGMN
4.57003160285016e-112	-2.61653692922476	0.316	0.408	1.04777114558546e-107	2	CCL3
1.87849565067141e-111	-1.00159790147485	0.165	0.287	4.30682697829434e-107	2	SERPING1
7.83285518832089e-111	-1.24858267430734	0.758	0.709	1.79583870902633e-106	2	FOS
6.93513626818485e-110	-2.23984301312362	0.696	0.634	1.59001869220674e-105	2	IBSP
2.07010068109119e-108	-1.96049558179269	0.293	0.379	4.74611983153778e-104	2	C1QC
1.11372564305821e-107	-1.88222119614784	0.191	0.307	2.55343878183956e-103	2	TAGLN
1.88367841154475e-106	-2.63021057130115	0.233	0.342	4.31870949414864e-102	2	CCL3L1
4.69387300912232e-105	-1.25466263423756	0.149	0.264	1.07616426480147e-100	2	FCGR2A
1.15725063253538e-100	-1.00298502538297	0.186	0.298	2.65322852521386e-96	2	AEBP1
4.67393914293776e-96	-2.32842787881152	0.484	0.5	1.07159402730134e-91	2	C1QA
5.05983414720125e-80	-1.15060620157354	0.621	0.598	1.16006817492883e-75	2	IFI6
1.04943676734292e-76	-1.84422743665328	0.754	0.714	2.40604367648711e-72	2	HLA-DRA
2.43544764772345e-55	-2.26325106517794	0.253	0.315	5.58375082193556e-51	2	CCL4
2.23077315549714e-50	-1.76588208941136	0.531	0.498	5.11449361360828e-46	2	IFI27
3.5220845773939e-46	-1.10403756424068	0.704	0.62	8.07508331059099e-42	2	DUSP1
2.5907561475658e-41	-1.25448902632431	0.471	0.446	5.93982661952411e-37	2	CTSL
2.77272910789579e-31	-2.23626953017768	0.243	0.279	6.35703602567268e-27	2	CCL4L2
1.11198664792937e-26	-1.00458852263513	0.433	0.278	2.54945178770766e-22	2	RGS1
8.370977535697e-24	-1.65628800475938	0.634	0.546	1.91921401960925e-19	2	HLA-DPB1
1.32033346508715e-23	-1.11629502036863	0.31	0.206	3.02712853540531e-19	2	CXCL2
8.03526402226347e-23	-1.00946848518978	0.749	0.484	1.84224498238435e-18	2	SERPINF1
1.45288075279316e-22	-1.27944913744181	0.367	0.348	3.33101970192888e-18	2	JUND
2.25495503414962e-19	-1.55226036340541	0.65	0.557	5.16993540679484e-15	2	HLA-DPA1
6.64975418200106e-12	-1.25880706220655	0.718	0.449	1.52458914130738e-07	2	AIF1
2.62693787536889e-10	-1.11920330584832	0.45	0.384	6.02278046685826e-06	2	HLA-DMA
7.13086767337877e-09	-1.36854995195915	0.868	0.757	0.000163489403147555	2	CD74
2.7735336216899e-07	-1.88978729049884	0.433	0.308	0.00635888053444843	2	MMP13
0	2.90809385494007	0.943	0.1	0	3	PTGDS
0	2.67897367625466	0.634	0.045	0	3	EGFL6
0	2.63932186607344	0.697	0.078	0	3	CXCL14
0	2.16533307539832	0.693	0.13	0	3	NDUFA4L2
0	2.12491861624045	0.77	0.119	0	3	NPW
0	1.95169091264096	0.953	0.329	0	3	CPE
0	1.93615404987977	0.961	0.514	0	3	TPM1
0	1.86555912257776	0.495	0.036	0	3	CRYGS
0	1.800353395346	0.402	0.03	0	3	C1QTNF3
0	1.7668233448945	0.84	0.239	0	3	CSRP2
0	1.75774835762424	0.625	0.235	0	3	IFITM5
0	1.68377587630675	0.899	0.302	0	3	BASP1
0	1.60224760675498	0.796	0.128	0	3	LY6K
0	1.55235487224747	0.826	0.208	0	3	ALPL
0	1.51865294085424	0.884	0.265	0	3	PTN
0	1.51441654692614	0.821	0.355	0	3	MDK
0	1.37469529728143	1	0.963	0	3	RPL7
0	1.36605652772393	1	0.949	0	3	RPL8
0	1.36317197090524	0.86	0.408	0	3	PPP1CB
0	1.34592668620896	0.653	0.054	0	3	SAP25
0	1.33563124669001	0.954	0.511	0	3	C12orf57
0	1.31664419423764	0.966	0.623	0	3	ERH
0	1.29882994721759	0.64	0.083	0	3	LOXL1
0	1.22424518631518	0.999	0.885	0	3	RPS20
0	1.21904414730842	0.723	0.181	0	3	LMO7
0	1.20822418162254	0.717	0.281	0	3	PDLIM7
0	1.19635247108857	1	0.979	0	3	RPS2
0	1.17923091891326	0.654	0.143	0	3	ZFHX4
0	1.17250128301144	0.277	0.05	0	3	AOC2
0	1.17246731569897	0.271	0.035	0	3	GRP
0	1.16853378581464	0.268	0.028	0	3	GSTA1
0	1.16454892516332	0.921	0.544	0	3	RANBP1
0	1.15922712733595	0.462	0.068	0	3	NPB
0	1.14814011908403	0.977	0.728	0	3	SEC61B
0	1.14335416229881	0.821	0.413	0	3	MYL9
0	1.12261687070723	0.522	0.036	0	3	ISLR
0	1.11480031594175	0.677	0.225	0	3	DPT
0	1.11351511641703	0.85	0.281	0	3	CDKN2A
0	1.11228695856774	0.611	0.136	0	3	CRABP2
0	1.10870209339264	0.526	0.055	0	3	CRISPLD1
0	1.09795906905763	0.758	0.263	0	3	PFN2
0	1.02488584224261	0.604	0.197	0	3	TMEM106C
0	1.02158343116637	0.825	0.394	0	3	ARGLU1
0	1.01476860378643	0.998	0.936	0	3	GAPDH
0	-1.03990360837085	0.865	0.857	0	3	ITM2B
0	-1.04923225343595	0.693	0.729	0	3	ATP5MD
0	-1.11439668605361	0.764	0.792	0	3	ARPC3
0	-1.12530999716699	1	0.997	0	3	B2M
0	-1.1318766224808	0.998	0.988	0	3	FTH1
0	-1.15028491105146	0.765	0.799	0	3	MYL12A
0	-1.15999809946693	0.86	0.838	0	3	UBC
0	-1.21042741868825	0.901	0.901	0	3	HLA-A
0	-1.25049845142992	0.761	0.768	0	3	ATP6V0E1
0	-1.252444503468	0.893	0.875	0	3	S100A4
0	-1.40359164933176	0.071	0.362	0	3	ITGB2
0	-1.42584811601917	0.82	0.806	0	3	NPC2
0	-1.53454075099726	0.345	0.614	0	3	HLA-E
0	-1.63599734985002	0.988	0.966	0	3	CST3
0	-1.65403181667245	0.105	0.371	0	3	CTSS
0	-1.66271361652196	0.677	0.744	0	3	NEAT1
0	-1.70102253641207	0.748	0.806	0	3	PSAP
0	-1.74469907031458	0.164	0.454	0	3	VAMP8
0	-1.76677103982489	0.31	0.548	0	3	RGS10
0	-1.88431706499502	0.433	0.662	0	3	IBSP
0	-1.91227578212558	0.69	0.832	0	3	CYBA
0	-1.92340406046596	0.144	0.465	0	3	CD68
0	-2.05839962260918	0.579	0.749	0	3	SAT1
0	-2.06420653556629	0.999	0.995	0	3	FTL
0	-2.06728021578807	0.221	0.552	0	3	LAPTM5
0	-2.12140556615504	0.188	0.607	0	3	CTSZ
0	-2.27759033626547	0.245	0.603	0	3	SRGN
0	-2.28905657233424	0.236	0.501	0	3	AIF1
0	-2.30040307789544	0.295	0.564	0	3	FCER1G
0	-2.45606001220081	0.36	0.576	0	3	HLA-DPB1
0	-2.62153014116897	0.348	0.589	0	3	HLA-DPA1
0	-2.67725597744764	0.432	0.675	0	3	TYROBP
0	-2.79474928792579	0.354	0.655	0	3	ACP5
0	-2.88533700927116	0.613	0.785	0	3	CD74
0	-2.93194545130852	0.409	0.692	0	3	HLA-DRB1
0	-3.06258545082657	0.535	0.738	0	3	HLA-DRA
0	-3.12314066251354	0.091	0.356	0	3	CCL3L1
0	-3.18434020257951	0.397	0.69	0	3	MMP9
0	-4.23668553710041	0.621	0.747	0	3	SPP1
1.17557355246896e-302	-1.68794315250901	0.159	0.415	2.69523748374559e-298	3	HLA-DMA
1.99895031383785e-302	-1.68858286664118	0.683	0.733	4.58299338453603e-298	3	CTSD
8.29819879981078e-298	-1.89520685286308	0.062	0.318	1.90252803883262e-293	3	RGS1
1.77388252815875e-297	-2.19972668674219	0.103	0.361	4.06698047230956e-293	3	LYZ
8.83273664222062e-296	-1.08224277093446	0.479	0.617	2.02508152996192e-291	3	GSTO1
1.55698113265665e-295	-1.10374067522305	0.472	0.614	3.5696906428419e-291	3	ARPC1B
5.86887582970439e-290	-2.09904803142657	0.134	0.383	1.34555716147633e-285	3	HLA-DQB1
1.46238776007696e-283	-1.46435359181486	0.224	0.451	3.35281641752846e-279	3	ARHGDIB
6.55668622482925e-281	-1.25095612662484	0.395	0.574	1.5032514507666e-276	3	CTSC
9.3195937535538e-279	-1.21629780952821	0.071	0.312	2.13670325987728e-274	3	SPI1
2.82476479933998e-278	-1.19677441158858	0.038	0.281	6.47633825544678e-274	3	SOD2
5.23508102370167e-277	-1.37612327026027	0.583	0.668	1.20024702630408e-272	3	GRN
7.3106175683375e-277	-2.22960497396252	0.341	0.529	1.67610528989274e-272	3	SERPINF1
1.87227823432676e-276	-2.78440560949014	0.056	0.298	4.29257230784097e-272	3	CCL4L2
7.52093818363687e-272	-1.1302357463451	0.051	0.29	1.72432549736243e-267	3	CTSH
1.5570465281555e-270	-1.09367091514605	0.054	0.298	3.56984057510212e-266	3	SERPING1
1.62254702637279e-262	-3.07759264629897	0.19	0.421	3.7200135673649e-258	3	CCL3
7.18440936058516e-257	-1.34430304364696	0.053	0.282	1.64716953410136e-252	3	LST1
3.03158204721503e-251	-1.0928165719746	0.063	0.29	6.95050815964989e-247	3	CD53
4.17464663043923e-250	-1.44050337417094	0.34	0.516	9.57121232960802e-246	3	CAPG
1.11458672150231e-239	-2.24714654973783	0.532	0.631	2.55541297638834e-235	3	CTSK
8.75682485580566e-239	-1.11471294580345	0.052	0.27	2.00767723469056e-234	3	RNASE6
1.12390281998615e-232	-1.01160769295434	0.069	0.285	2.57677199538225e-228	3	CSF1R
2.4095338604636e-219	-1.24504916055727	0.181	0.391	5.5243382818849e-215	3	RNASET2
5.33178915205545e-216	-2.13041872223033	0.193	0.389	1.22241929889175e-211	3	C1QC
2.62086971185448e-215	-1.25509814711925	0.169	0.38	6.00886798836877e-211	3	LY96
5.19357719246308e-213	-1.50960372548776	0.665	0.694	1.19073144291601e-208	3	CTSB
9.4556896395531e-212	-1.06642359977279	0.145	0.355	2.16790596366034e-207	3	PYCARD
1.84064900715138e-211	-1.02195472831721	0.148	0.357	4.22005597869598e-207	3	ANKH
1.72654911633422e-208	-2.991996670573	0.134	0.34	3.95845915901948e-204	3	MMP13
2.91771179889835e-208	-2.42696727708835	0.364	0.516	6.68943784133424e-204	3	IFI27
1.05021044423328e-194	-1.64324346203498	0.103	0.292	2.40781748549364e-190	3	MS4A6A
3.20580317450273e-194	-2.50546008093041	0.367	0.512	7.34994493818241e-190	3	C1QA
6.82860722497029e-194	-2.20437448614959	0.063	0.253	1.56559477846894e-189	3	CXCL8
1.24130522343654e-188	-1.30154593529153	0.817	0.764	2.84594048577296e-184	3	CSTB
2.01218852864286e-182	-1.71000434355664	0.126	0.313	4.61334463961949e-178	3	HLA-DQA1
1.19250598481629e-181	-1.02768786462824	0.322	0.487	2.7340584713883e-177	3	ARL6IP1
3.1462532879781e-181	-1.97526442565092	0.201	0.374	7.2134149133474e-177	3	CD14
1.00703559277997e-177	-2.44816696786752	0.315	0.465	2.30883050356663e-173	3	C1QB
7.453336424563e-174	-1.44106338696971	0.082	0.257	1.70882644205956e-169	3	MS4A7
4.5720042387071e-173	-1.2461384745172	0.077	0.254	1.04822341180838e-168	3	HCST
9.63608351142178e-168	-2.60878910771885	0.148	0.326	2.20926486666367e-163	3	CCL4
4.05765698358025e-163	-1.22523993235267	0.435	0.537	9.30299016625444e-159	3	TYMP
8.63654143134399e-160	-1.32593371741018	0.431	0.545	1.98009985396424e-155	3	KLF6
2.94184324196989e-157	-1.10226799511821	0.082	0.25	6.74476400086436e-153	3	HLA-DMB
4.07600938511511e-157	-1.62884388362344	0.518	0.578	9.34506671725341e-153	3	NFKBIA
2.79052871487325e-153	-1.26207448534204	0.105	0.268	6.3978451845899e-149	3	FCGR2A
3.07766175250872e-151	-1.09912642375342	0.123	0.291	7.05615509997674e-147	3	SGK1
3.83912577802561e-151	-1.04439839762699	0.33	0.476	8.80196367127931e-147	3	ASAH1
5.38592803610739e-147	-1.04269244020128	0.525	0.64	1.23483172083834e-142	3	DUSP1
1.93605275600586e-142	-1.5881479534857	0.145	0.305	4.43878815369463e-138	3	HMOX1
3.30358567026258e-138	-1.21348170388405	0.114	0.27	7.57413086621103e-134	3	ALOX5AP
1.87798866789454e-133	-1.11956470696269	0.188	0.341	4.30566461888182e-129	3	IER5
2.52042721460187e-126	-1.14944166536453	0.525	0.594	5.77858347491772e-122	3	IER2
5.60530101557379e-126	-1.26944246888909	0.297	0.435	1.2851273638406e-121	3	IER3
1.05670856833277e-115	-1.27571426877923	0.826	0.787	2.42271573461654e-111	3	HSPA1A
4.87360252120328e-115	-1.14350043976458	0.133	0.271	1.11737085003628e-110	3	TMEM176B
9.36195230997716e-113	-1.32394483994874	0.141	0.278	2.14641480610846e-108	3	FOLR2
1.9508832372954e-101	-1.41130260267144	0.247	0.361	4.47278999814716e-97	3	JUND
5.05575563006859e-100	-1.9554204904747	0.42	0.487	1.15913309330583e-95	3	RNASE1
3.79879886611206e-87	-2.24523730920741	0.392	0.465	8.70950616033512e-83	3	APOC1
1.0422305288446e-85	-1.17563356795293	0.301	0.404	2.38952193348201e-81	3	GLUL
1.82765650191633e-77	-1.02919244791407	0.631	0.624	4.19026806194357e-73	3	FCGRT
3.51208242095771e-67	-1.23032701333176	0.386	0.455	8.05215136652974e-63	3	CTSL
1.05143386769327e-46	-1.0010049521146	0.229	0.308	2.41062242846035e-42	3	PLIN2
3.31119528876901e-21	-1.0482948445396	0.763	0.602	7.59157743856071e-17	3	CKB
0	2.75273824508605	0.415	0.2	0	4	CXCL2
0	2.74003317295679	0.466	0.216	0	4	CXCL8
0	2.70425368399698	0.38	0.067	0	4	CD52
0	2.63647923584473	0.347	0.028	0	4	HLA-DRB5
0	2.41941088617426	0.258	0.047	0	4	CD69
0	2.36798272304012	0.786	0.551	0	4	SRGN
0	2.02076730927276	0.503	0.276	0	4	RGS1
0	1.66972048941177	0.791	0.708	0	4	FOS
0	1.5419509618279	0.855	0.707	0	4	HLA-DRA
0	1.4510986334967	0.744	0.619	0	4	DUSP1
0	1.37602955387802	0.967	0.991	0	4	FTH1
0	1.07027352520961	0.881	0.759	0	4	CD74
0	1.01768302108209	0.789	0.64	0	4	TYROBP
0	-1.00660021099717	0.54	0.928	0	4	RPL5
0	-1.00693315686642	0.035	0.379	0	4	PLEKHA5
0	-1.01922923339844	0.017	0.328	0	4	COL5A1
0	-1.01998279506291	0.139	0.641	0	4	RHOC
0	-1.02248191617224	0.438	0.867	0	4	TUBA1B
0	-1.02379548187526	0.035	0.361	0	4	TNFRSF12A
0	-1.03341949622795	0.652	0.97	0	4	CD63
0	-1.03792920849193	0.017	0.362	0	4	KDELR3
0	-1.04821536034531	0.014	0.325	0	4	FGFR1
0	-1.06226952409799	0.091	0.529	0	4	A2M
0	-1.06930825409527	0.557	0.935	0	4	RPL7A
0	-1.07454876149766	0.158	0.685	0	4	KDELR2
0	-1.07476221486398	0.721	0.96	0	4	GAPDH
0	-1.08399715330208	0.213	0.737	0	4	LDHB
0	-1.0962030231599	0.095	0.598	0	4	RAB13
0	-1.10541183298535	0.097	0.585	0	4	RRBP1
0	-1.11309722419907	0.026	0.405	0	4	FKBP10
0	-1.15769304728542	0.669	0.962	0	4	VIM
0	-1.15965610298072	0.025	0.388	0	4	GJA1
0	-1.16363941620612	0.016	0.32	0	4	CSRP2
0	-1.17145433186466	0.022	0.361	0	4	CDKN2A
0	-1.17937505014449	0.104	0.639	0	4	PSMB5
0	-1.18370893241442	0.072	0.513	0	4	LGALS3BP
0	-1.20007489345761	0.158	0.678	0	4	LMNA
0	-1.20317335902793	0.017	0.359	0	4	MAP1B
0	-1.21690206770561	0.018	0.372	0	4	CCDC80
0	-1.21900832181649	0.297	0.837	0	4	PPIB
0	-1.22879074066251	0.027	0.437	0	4	RCN3
0	-1.23467370009427	0.022	0.412	0	4	CNN3
0	-1.25129136973721	0.029	0.416	0	4	COPZ2
0	-1.30355152409831	0.121	0.685	0	4	PTMS
0	-1.30540617724954	0.098	0.651	0	4	PRDX4
0	-1.30576166546497	0.028	0.396	0	4	OLFML3
0	-1.31886690538205	0.033	0.475	0	4	CAVIN3
0	-1.40417230230265	0.188	0.75	0	4	DSTN
0	-1.40947893143901	0.033	0.349	0	4	PTN
0	-1.41279305213653	0.033	0.446	0	4	RGS3
0	-1.41573516691205	0.059	0.539	0	4	SELENOM
0	-1.42175295309416	0.035	0.52	0	4	PPIC
0	-1.45280549873544	0.047	0.408	0	4	MRPL15
0	-1.46305036888186	0.029	0.472	0	4	MXRA8
0	-1.48083984559855	0.165	0.582	0	4	FN1
0	-1.5238541180704	0.068	0.525	0	4	HTRA1
0	-1.54285695029808	0.032	0.488	0	4	COL5A2
0	-1.56314474418104	0.088	0.603	0	4	S100A13
0	-1.56368896179548	0.027	0.353	0	4	COL6A3
0	-1.57277172627242	0.715	0.956	0	4	RPL30
0	-1.61124012163931	0.044	0.499	0	4	COL6A1
0	-1.63633388950926	0.035	0.43	0	4	MDK
0	-1.64130713878913	0.036	0.461	0	4	BGN
0	-1.65613492146362	0.043	0.367	0	4	POSTN
0	-1.69295685516013	0.037	0.488	0	4	CTHRC1
0	-1.73569345845316	0.031	0.419	0	4	CPE
0	-1.76099173845503	0.132	0.674	0	4	ID3
0	-1.79431979581327	0.048	0.417	0	4	NNMT
0	-1.80025694743071	0.148	0.541	0	4	SERPINF1
0	-1.85857931159974	0.061	0.614	0	4	SERPINH1
0	-1.86259573020733	0.042	0.522	0	4	COL6A2
0	-1.89328810106878	0.077	0.605	0	4	TPM2
0	-1.96278768412622	0.163	0.659	0	4	CTSK
0	-2.05898017566613	0.134	0.532	0	4	IFI27
0	-2.07322209858391	0.121	0.659	0	4	CKB
0	-2.09578448985276	0.043	0.381	0	4	MGP
0	-2.09898182552311	0.087	0.596	0	4	TPM1
0	-2.09950226385663	0.046	0.487	0	4	MYL9
0	-2.1072491634382	0.092	0.618	0	4	CLEC11A
0	-2.29491508098571	0.058	0.545	0	4	DCN
0	-2.35026698110737	0.228	0.698	0	4	MMP9
0	-2.40246468832255	0.08	0.581	0	4	PCOLCE
0	-2.42214231986329	0.076	0.593	0	4	CALD1
0	-2.50076796145034	0.102	0.577	0	4	COL3A1
0	-2.6862468466738	0.333	0.768	0	4	SPP1
0	-2.69874204783113	0.104	0.592	0	4	IGFBP7
0	-2.89614131628979	0.185	0.814	0	4	SPARC
0	-2.96128583980082	0.213	0.82	0	4	COL1A2
0	-3.16881542430251	0.187	0.678	0	4	IBSP
0	-3.33443312578667	0.186	0.732	0	4	LUM
0	-3.44341597623215	0.207	0.801	0	4	COL1A1
7.12152466724699e-308	2.3147516234379	0.419	0.22	1.63275196045972e-303	4	GPR183
5.688741605641e-297	-1.45926191067006	0.021	0.316	1.30425778792531e-292	4	TIMP3
2.66425671072546e-296	-1.028877096425	0.017	0.311	6.10834136068025e-292	4	TNC
1.81722545649633e-293	1.80312123992551	0.388	0.184	4.16635280410913e-289	4	CXCR4
2.23287777213071e-292	2.22268378159903	0.511	0.322	5.11931886816407e-288	4	LYZ
4.1802512338382e-290	-1.18081091157553	0.029	0.327	9.58406200382085e-286	4	ID1
2.91842108364261e-286	-1.46737622774222	0.023	0.312	6.69106401846741e-282	4	THY1
1.51302315315007e-285	1.18294497520992	0.685	0.526	3.46890818322716e-281	4	FCER1G
6.3215745058936e-279	-2.84913201434712	0.051	0.343	1.44934738696622e-274	4	MMP13
7.95816819259789e-277	-1.26850299146343	0.023	0.306	1.82456922151692e-272	4	SERPINE2
4.89902643980228e-276	-1.17528886201367	0.025	0.309	1.12319979185347e-271	4	AEBP1
2.26649270640774e-266	-1.19938684096325	0.027	0.306	5.19638782798103e-262	4	GNG11
1.85705370707045e-263	1.09107053969303	0.765	0.73	4.25766703420043e-259	4	SAT1
9.51593824231068e-263	-1.05213802982085	0.01	0.273	2.18171916081457e-258	4	CYR61
1.04313074174278e-262	-1.03224476721282	0.017	0.288	2.39158585159366e-258	4	ALPL
4.72696254023194e-261	1.77430814522641	0.571	0.385	1.08375070159898e-256	4	CCL3
2.1838534021e-259	-1.1214653422323	0.016	0.28	5.00692069499467e-255	4	SRPX
5.63194100016472e-259	1.56263535177123	0.415	0.222	1.29123511310777e-254	4	HCST
4.27197565812751e-258	-1.10446169828918	0.021	0.289	9.79435859138895e-254	4	DPT
1.51528432869473e-249	2.19860648482733	0.329	0.15	3.4740923803984e-245	4	S100A9
5.48886169320742e-249	-1.16278454870943	0.019	0.276	1.25843132040167e-244	4	OMD
2.66614387856871e-246	-1.10452585968348	0.014	0.267	6.11266807039448e-242	4	C1R
2.48420480305487e-242	1.18886503243537	0.686	0.544	5.69553635196389e-238	4	HLA-DPB1
6.2155926347473e-240	1.37909949460472	0.649	0.565	1.42504892336851e-235	4	NFKBIA
7.52780809417625e-237	-1.90974218602257	0.052	0.316	1.72590056175179e-232	4	ACTA2
1.14545200408197e-236	1.92349720527805	0.503	0.316	2.62617780975874e-232	4	CCL3L1
1.82345030308351e-233	-1.89619774507356	0.054	0.315	4.18062450987956e-229	4	TAGLN
6.83829319986467e-227	-1.4463291329117	0.038	0.292	1.56781548193297e-222	4	IFITM5
1.20917004338073e-224	1.31306197176649	0.611	0.465	2.77226415845901e-220	4	AIF1
1.36757303167237e-221	1.64346077752154	0.348	0.176	3.13543468971525e-217	4	MNDA
9.19648633341265e-181	2.4158383898702	0.349	0.199	2.10847842166152e-176	4	CXCL3
3.30268606984638e-163	1.61496001997689	0.306	0.166	7.57206835233679e-159	4	NR4A2
1.56217580657652e-161	1.94938514466966	0.305	0.164	3.58160047173799e-157	4	C15orf48
1.08253385399637e-158	1.21141108241706	0.61	0.589	2.48192536705747e-154	4	JUNB
3.59751031729285e-158	1.38148246557872	0.293	0.154	8.24801190445731e-154	4	C1orf162
2.11365239431586e-145	1.40126099611981	0.38	0.25	4.84597084444796e-141	4	LST1
1.74794860008448e-144	1.10717611952852	0.683	0.742	4.00752175541368e-140	4	NEAT1
7.0822773041114e-142	-1.23615398392703	0.328	0.65	1.62375371751362e-137	4	ACP5
4.71910973739917e-137	1.42924595191334	0.449	0.354	1.08195028949351e-132	4	ZFP36
2.66613049436613e-130	1.6484236521868	0.346	0.231	6.11263738443322e-126	4	NAMPT
7.76327993732699e-123	1.09969999936526	0.396	0.264	1.77988719123096e-118	4	MS4A6A
4.33972388152197e-98	1.32061943909153	0.38	0.266	9.94968494316543e-94	4	CCL4L2
1.9743174057023e-94	1.49144278767674	0.417	0.355	4.52651751605366e-90	4	LY96
1.02069381531639e-91	1.18026287412999	0.584	0.679	2.34014471037589e-87	4	BTG1
3.2442027021362e-87	1.6090410153319	0.386	0.319	7.43798353518767e-83	4	RGS2
2.70498663269483e-85	1.09300817168734	0.534	0.535	6.20172285277944e-81	4	KLF6
5.51544643049411e-85	1.37594229036888	0.295	0.202	1.26452640311938e-80	4	CORO1A
1.20629430889666e-65	1.35227219167918	0.252	0.174	2.76567096200737e-61	4	TNFAIP3
4.76346233522828e-64	1.74976125619822	0.413	0.393	1.09211900959779e-59	4	GLUL
1.76316961199804e-56	1.25300689705406	0.317	0.249	4.0424189694279e-52	4	ALOX5AP
2.71742508306278e-46	1.29700639003108	0.305	0.254	6.23024048793803e-42	4	SOD2
1.04993571893184e-29	1.13062450271351	0.28	0.246	2.40718762279504e-25	4	RNASE6
3.21335976146964e-12	1.66849506897884	0.288	0.29	7.36726992512144e-08	4	HMOX1
4.50344790059599e-09	1.10739642634079	0.42	0.545	0.000103250550016964	4	SDCBP
0	2.98776558722032	0.99	0.718	0	5	APOE
0	2.80094578920421	0.928	0.288	0	5	CCL3L1
0	2.78196152014568	0.81	0.237	0	5	CCL4L2
0	2.63234949664726	0.938	0.423	0	5	APOC1
0	2.48815244183918	0.918	0.25	0	5	HLA-DQA1
0	2.471815567022	0.505	0.123	0	5	G0S2
0	2.47053596461625	0.986	0.304	0	5	JUND
0	2.39325145544708	0.999	0.776	0	5	HSPA1A
0	2.3151430024672	0.966	0.291	0	5	LYZ
0	2.29379161096777	0.77	0.276	0	5	CCL4
0	2.26884617077985	0.823	0.029	0	5	HLA-DQA2
0	2.21385684544301	0.495	0.077	0	5	IL1B
0	2.16943876730389	0.894	0.257	0	5	PLIN2
0	2.07054775062683	0.731	0.137	0	5	DUSP2
0	2.06743450941286	0.906	0.363	0	5	CCL3
0	2.04670069413802	0.948	0.282	0	5	IER5
0	1.95864412562322	0.691	0.157	0	5	HSPA6
0	1.95648699672202	0.658	0.049	0	5	PLA2G7
0	1.94751787459829	0.698	0.194	0	5	ZFAND2A
0	1.91515436493802	0.951	0.316	0	5	HLA-DQB1
0	1.90506589969848	0.986	0.52	0	5	DNAJB1
0	1.87410993411337	0.949	0.372	0	5	HSPH1
0	1.85971642284913	0.885	0.212	0	5	SOD2
0	1.84666119047218	0.97	0.301	0	5	CTSS
0	1.82636583830885	0.843	0.15	0	5	IGSF6
0	1.79898910325622	1	0.995	0	5	FTL
0	1.78953765359136	0.904	0.418	0	5	C1QB
0	1.78147308187706	0.86	0.412	0	5	LGMN
0	1.78038435875647	0.913	0.554	0	5	FABP5
0	1.77308563329792	0.978	0.71	0	5	CTSD
0	1.76970013666062	0.724	0.129	0	5	BAG3
0	1.74286078705051	0.925	0.467	0	5	C1QA
0	1.71901019896611	0.848	0.161	0	5	CD83
0	1.71609382268628	1	0.828	0	5	UBC
0	1.70823974339016	0.915	0.31	0	5	FOSB
0	1.69976242661664	0.878	0.388	0	5	IER3
0	1.68853563566876	0.989	0.603	0	5	DUSP1
0	1.68529443911879	0.961	0.561	0	5	GADD45B
0	1.68375421082698	0.777	0.165	0	5	ARL4C
0	1.67336078925849	0.871	0.334	0	5	C1QC
0	1.6714558058387	0.887	0.193	0	5	MS4A7
0	1.65398767461044	0.975	0.525	0	5	HLA-DPB1
0	1.65129284880438	0.999	0.714	0	5	SAT1
0	1.6401179184104	0.864	0.419	0	5	CTSL
0	1.62052647464553	0.926	0.445	0	5	CD81
0	1.61779547654866	0.987	0.543	0	5	HSPA1B
0	1.61143078094229	1	0.941	0	5	HSP90AA1
0	1.60899266998051	0.982	0.536	0	5	HLA-DPA1
0	1.60389418688836	0.644	0.136	0	5	SLC40A1
0	1.59989689492797	0.509	0.139	0	5	S100A9
0	1.58260006054254	0.789	0.128	0	5	FCGR3A
0	1.56660014456888	0.955	0.504	0	5	KLF6
0	1.53784476237251	0.703	0.093	0	5	IFI30
0	1.53735181953973	0.961	0.538	0	5	CTSZ
0	1.52700903506843	0.792	0.184	0	5	LIPA
0	1.50482014130233	0.898	0.349	0	5	RHOB
0	1.45163618823643	0.798	0.182	0	5	ATF3
0	1.45123593257773	0.889	0.246	0	5	HMOX1
0	1.44659129768568	0.921	0.352	0	5	HLA-DMA
0	1.43944992367895	0.929	0.38	0	5	PPP1R15A
0	1.43935093595866	0.723	0.067	0	5	IL18
0	1.43839150701984	0.995	0.698	0	5	HLA-DRA
0	1.43246748626039	0.754	0.176	0	5	KLF2
0	1.42906271260007	0.891	0.323	0	5	ZFP36
0	1.42566531137207	0.747	0.076	0	5	FGL2
0	1.4211712299234	0.969	0.514	0	5	HSPD1
0	1.41056813243184	0.847	0.233	0	5	SGK1
0	1.41019803266251	0.823	0.166	0	5	CPVL
0	1.40665289254275	0.999	0.626	0	5	TYROBP
0	1.39369472978875	0.758	0.175	0	5	KLF4
0	1.38644620687767	0.959	0.601	0	5	FCGRT
0	1.37362999545484	0.817	0.344	0	5	GPNMB
0	1.36959474059567	0.961	0.672	0	5	CTSB
0	1.34663199914717	1	0.88	0	5	MT-ND3
0	1.34247731847244	0.947	0.329	0	5	RNASET2
0	1.34197301107726	0.986	0.775	0	5	JUN
0	1.34182283687965	0.857	0.224	0	5	CTSH
0	1.33971271370872	0.974	0.557	0	5	DNAJA1
0	1.33715332588872	0.892	0.206	0	5	FCGR2A
0	1.33415931120188	0.816	0.156	0	5	PLEK
0	1.32698379426513	0.543	0.042	0	5	SDS
0	1.32439968264785	0.978	0.695	0	5	FOS
0	1.31664933822687	0.99	0.693	0	5	HSPE1
0	1.31295625636003	0.918	0.429	0	5	ASAH1
0	1.30808227172034	0.282	0.058	0	5	MT1G
0	1.30544788508091	0.771	0.164	0	5	MS4A4A
0	1.30120250203638	0.932	0.291	0	5	ITGB2
0	1.29380699088565	0.968	0.56	0	5	HLA-E
0	1.28713627085312	0.617	0.234	0	5	RGCC
0	1.28706094767602	0.838	0.164	0	5	LCP1
0	1.28586524384324	0.921	0.469	0	5	CAPG
0	1.27076875011468	0.954	0.564	0	5	JUNB
0	1.26742522671805	0.79	0.118	0	5	CYBB
0	1.2602121856036	0.941	0.545	0	5	NFKBIA
0	1.25967005448699	0.951	0.397	0	5	CD68
0	1.23616652635894	0.664	0.118	0	5	IER5L
0	1.22393623723235	0.931	0.394	0	5	MT-ND4L
0	1.22267620901332	0.899	0.358	0	5	GLUL
0	1.21987315996813	0.875	0.231	0	5	MS4A6A
0	1.19979577341991	0.853	0.366	0	5	CEBPB
0	1.18378495546962	0.782	0.185	0	5	TREM2
0	1.18034283111561	0.678	0.103	0	5	METRNL
0	1.17366193673507	0.736	0.157	0	5	UCP2
0	1.15577011536247	0.929	0.134	0	5	RPS4Y1
0	1.14872095662068	0.543	0.074	0	5	DNAJA4
0	1.14015082262401	0.892	0.318	0	5	CD14
0	1.13895078961851	0.667	0.082	0	5	PHACTR1
0	1.13171396848162	0.626	0.059	0	5	C5AR1
0	1.13033812576521	0.796	0.2	0	5	NAMPT
0	1.1148943268409	0.763	0.225	0	5	CFD
0	1.11347122694221	0.686	0.094	0	5	DOK2
0	1.11117701259129	0.672	0.058	0	5	CD300A
0	1.11042428817324	0.938	0.562	0	5	IER2
0	1.10658657441563	0.633	0.142	0	5	C15orf48
0	1.10248458209415	0.826	0.271	0	5	SLC3A2
0	1.09355322167725	0.659	0.116	0	5	BTG2
0	1.09263761441237	0.775	0.146	0	5	MSR1
0	1.08696425868813	0.913	0.531	0	5	CTSC
0	1.08649061568487	0.672	0.161	0	5	NR4A1
0	1.08592137572678	0.79	0.279	0	5	PLAUR
0	1.08065543097092	0.832	0.303	0	5	CCNL1
0	1.07486560242422	0.522	0.085	0	5	ZNF331
0	1.07141888038322	0.987	0.72	0	5	NEAT1
0	1.06958989740658	0.855	0.226	0	5	CD53
0	1.05244272118475	0.516	0.032	0	5	TAGAP
0	1.05035384251766	0.801	0.118	0	5	C1orf162
0	1.04117344716797	0.895	0.421	0	5	TIMP2
0	1.03685567506409	0.754	0.198	0	5	CLK1
0	1.01843207161277	0.889	0.294	0	5	PYCARD
0	1.0168769172849	0.999	0.828	0	5	HSP90AB1
0	1.01145533293357	0.807	0.172	0	5	PTPRC
0	1.00317648572081	0.785	0.256	0	5	CREG1
0	-1.01259926805342	1	0.994	0	5	RPL41
0	-1.03685524394613	0.998	0.968	0	5	RPL27A
0	-1.05507061725858	0.975	0.901	0	5	RPS11
0	-1.07757075413374	0.999	0.985	0	5	RPS27
0	-1.09982423809809	0.947	0.883	0	5	RPL23
0	-1.10713314180202	1	0.98	0	5	RPS2
0	-1.12992259934773	0.998	0.965	0	5	LGALS1
0	-1.14193622253893	0.001	0.328	0	5	XIST
0	-1.16205800243308	0.776	0.769	0	5	ATP5MPL
0	-1.16859761899142	0.786	0.76	0	5	UQCRQ
0	-1.17381923096588	0.834	0.778	0	5	SEC61G
0	-1.22138821124306	0.999	0.976	0	5	RPLP2
0	-1.33023372178469	0.067	0.405	0	5	CNN3
0	-1.34845961278696	0.821	0.785	0	5	LAPTM4A
0	-1.38822855097419	0.878	0.854	0	5	RPL36A
0	-1.40540886375187	0.999	0.988	0	5	RPL34
0	-1.46111493877091	0.099	0.465	0	5	CAVIN3
0	-1.51230096383058	0.449	0.668	0	5	RPL17
0	-1.57218465598865	0.999	0.965	0	5	RPL7
0	-1.60279309113293	0.994	0.985	0	5	RPL21
0	-1.68493116123529	0.844	0.837	0	5	IFITM3
0	-1.73730395326761	0.166	0.486	0	5	COL6A1
0	-1.84909098431394	0.349	0.579	0	5	S100A13
0	-1.89325890880458	0.085	0.453	0	5	BGN
0	-1.98593440841778	0.17	0.508	0	5	COL6A2
0	-2.2218446860952	0.025	0.414	0	5	NNMT
0	-2.32347528861842	0.334	0.595	0	5	CLEC11A
0	-2.45156047358679	0.215	0.529	0	5	DCN
0	-2.4814437980361	0.069	0.48	0	5	MYL9
0	-2.67261684213316	0.783	0.931	0	5	RPL31
0	-2.71039425622569	0.509	0.842	0	5	RPS17
0	-2.72443526088794	0.966	0.981	0	5	RPL13A
0	-2.73238805183822	0.769	0.818	0	5	TIMP1
0	-2.9802882675494	0.721	0.909	0	5	RPS20
0	-3.00205879969586	0.124	0.573	0	5	PCOLCE
0	-3.02996506322145	0.335	0.57	0	5	IGFBP7
0	-3.04701806482135	0.111	0.585	0	5	CALD1
0	-3.20400138741024	0.169	0.567	0	5	COL3A1
0	-3.20492628267432	0.794	0.772	0	5	COL1A2
0	-3.53177713986848	0.539	0.782	0	5	SPARC
0	-4.05247609063061	0.624	0.765	0	5	COL1A1
0	-4.73235853651484	0.24	0.722	0	5	LUM
3.75571112108524e-306	-1.75994622485621	0.026	0.349	8.61071888731213e-302	5	COL6A3
1.25463221848283e-303	-2.09985518782364	0.042	0.364	2.87649528731558e-299	5	POSTN
2.23148842646682e-299	-2.22220429241022	0.372	0.571	5.11613351536048e-295	5	TPM1
5.42423955949533e-298	-1.08585508787389	0.895	0.789	1.24361540380549e-293	5	SLC25A6
3.95561509044044e-294	-1.25533807443353	0.05	0.366	9.06903871785279e-290	5	CCDC80
1.63099767062542e-289	-1.35748077948443	0.224	0.501	3.73938835944291e-285	5	PPIC
6.07326709948924e-271	-1.75735038871097	0.049	0.345	1.3924179478999e-266	5	PTN
5.71426507611148e-263	-1.36264540382101	0.018	0.306	1.31010955400008e-258	5	AEBP1
1.80113305335879e-262	-1.25533896342689	0.061	0.353	4.12945775143571e-258	5	MAP1B
1.23824854744252e-253	-2.20073400890524	0.349	0.564	2.83893244472146e-249	5	FN1
1.30232982140405e-252	-2.41833237282422	0.035	0.315	2.98585158153307e-248	5	ACTA2
5.52585772665843e-245	-1.69893885847562	0.152	0.417	1.26691340099098e-240	5	MDK
4.22831566375538e-242	-1.10224163599342	0.046	0.323	9.69425932229196e-238	5	COL5A1
7.9480091606413e-242	-1.2308913365477	0.009	0.277	1.82224006026023e-237	5	SRPX
1.36828602720031e-240	-1.57841045514799	0.44	0.581	3.13706937456214e-236	5	SERPINH1
1.4878754592053e-238	-1.28779183311277	0.771	0.703	3.41125206531998e-234	5	DSTN
2.80880865679483e-235	-1.14369355715446	0.038	0.306	6.4397556074335e-231	5	TNC
3.74659123907187e-233	-1.31053666387517	0.012	0.274	8.58980973382009e-229	5	OMD
5.41171349963191e-233	-1.41451835027773	0.311	0.516	1.24074355406061e-228	5	SELENOM
7.9094629147162e-230	-1.43191590290195	0.036	0.302	1.81340256245698e-225	5	SERPINE2
1.07188575340714e-227	-2.34512166701021	0.111	0.373	2.45751246683655e-223	5	MGP
1.61203660054142e-227	-1.28663871437036	0.026	0.286	3.69591631406132e-223	5	DPT
1.26548055101475e-226	-2.38144924387481	0.052	0.313	2.90136725931151e-222	5	TAGLN
1.89867477429207e-225	-1.19547666030471	0.01	0.265	4.35309165501943e-221	5	C1R
4.70250507839173e-214	-1.37098328671699	0.427	0.563	1.07814333932287e-209	5	C12orf57
4.80239484990346e-213	-1.42366739569783	0.195	0.43	1.10104506723737e-208	5	RGS3
3.40901362781627e-206	-1.31380128117409	0.24	0.452	7.81584554449437e-202	5	MXRA8
2.58300109732785e-204	-1.48186912039756	0.061	0.31	5.92204661584356e-200	5	TIMP3
3.87064560665347e-202	-1.03516764186164	0.018	0.254	8.8742291823744e-198	5	COL12A1
6.45196014003649e-202	-1.08639220570857	0.151	0.392	1.47924090130617e-197	5	FKBP10
4.13899448626565e-194	-1.1115346563909	0.141	0.376	9.48947265866125e-190	5	GJA1
6.97376909545452e-194	-1.50790827057352	0.28	0.466	1.59887604051486e-189	5	CTHRC1
1.72118214647172e-186	-1.3444300927521	0.444	0.585	3.94615430721571e-182	5	IFITM2
3.11802989227626e-184	-1.06693716615816	0.634	0.645	7.14870713402179e-180	5	SLIRP
2.51026930750594e-180	-1.13292487236862	0.604	0.626	5.75529444131887e-176	5	ARF4
1.7281300804419e-178	-3.22765915490387	0.112	0.335	3.96208383542915e-174	5	MMP13
5.35811579191721e-175	-1.01708110543869	0.225	0.429	1.22845520761286e-170	5	FKBP11
1.02809765954846e-170	-1.6386849255927	0.21	0.402	2.35711950404677e-166	5	CPE
1.96192916422387e-166	-1.5263369990156	0.09	0.304	4.49811499481606e-162	5	THY1
2.56213835662096e-166	-1.03538893919112	0.448	0.558	5.87421461022486e-162	5	PPDPF
4.35530666346446e-165	-1.01453286008154	0.352	0.511	9.98541158732496e-161	5	C6orf48
9.32636111528767e-163	-1.06667524502061	0.225	0.419	2.138254812902e-158	5	RCN3
8.50154758023809e-160	-1.08779390316207	0.676	0.654	1.94914981372119e-155	5	ERH
1.86345574438657e-159	-1.13839204313077	0.101	0.311	4.27234498515508e-155	5	CSRP2
5.63661211873383e-157	-1.1449427760825	0.209	0.399	1.2923060604621e-152	5	COPZ2
1.63679810471788e-149	-2.30965419568458	0.414	0.518	3.75268701468669e-145	5	SERPINF1
1.13492521661059e-146	-1.07127694112172	0.581	0.604	2.60204304412309e-142	5	RHOC
7.22543956514517e-145	-1.02184429248772	0.173	0.365	1.65657652910083e-140	5	PLEKHA5
7.0052828369e-144	-1.19180913608699	0.202	0.38	1.60610119601606e-139	5	OLFML3
8.93776090673458e-142	-1.04252443725932	0.366	0.519	2.04916044308704e-137	5	SOX4
1.73493347227124e-132	-1.26541216349707	0.496	0.54	3.97768197187628e-128	5	SDC2
1.38603313843131e-130	-1.2509811444818	0.11	0.297	3.17775817648146e-126	5	GNG11
3.42985448902774e-117	-1.09592562163369	0.178	0.339	7.8636273869939e-113	5	OLFML2B
5.23916125415408e-113	-1.21415938358021	0.151	0.315	1.20118250073991e-108	5	ID1
1.07394530247019e-99	-1.11482049139803	0.696	0.645	2.46223439497342e-95	5	LY6E
3.29808962483073e-98	-1.11181491979634	0.37	0.459	7.56153008284942e-94	5	COL5A2
3.15089317585325e-54	-1.0015849452699	0.47	0.258	7.22405278427876e-50	5	IFITM5
1.02491561568008e-53	-1.22427819354855	0.753	0.623	2.34982403206972e-49	5	ID3
3.62662724335539e-39	-1.20626137403776	0.702	0.554	8.31476828084089e-35	5	TPM2
4.65631761399697e-22	-1.02982087292632	0.89	0.598	1.06755393936109e-17	5	CKB
7.13990610066603e-16	-1.75841248934101	0.798	0.609	1.6369662716997e-11	5	CTSK
0	1.81275052827725	0.847	0.547	0	6	S100A13
0	1.75289630945288	0.904	0.79	0	6	SLC25A6
0	1.74886671123556	0.708	0.302	0	6	PTN
0	1.55862728432043	0.602	0.381	0	6	PMP22
0	1.51001177861038	0.669	0.399	0	6	RGS3
0	1.35725181263995	0.374	0.146	0	6	SPATC1L
0	1.34978672235221	0.84	0.728	0	6	H2AFZ
0	1.32076252540361	0.983	0.981	0	6	RPL39
0	1.2897484307469	0.984	0.986	0	6	RPS27
0	1.21532084580701	0.95	0.944	0	6	EIF1
0	1.16818951604201	0.842	0.525	0	6	PCOLCE
0	1.1369238169305	0.945	0.928	0	6	RPL27
0	1.09233679072452	0.26	0.038	0	6	CSAG1
0	-1.15071767459251	0.668	0.915	0	6	HLA-A
0	-1.22702962408885	0.527	0.859	0	6	UBC
0	-1.2721678631646	0.156	0.647	0	6	CD9
0	-1.27302911782732	0.401	0.789	0	6	ATP6V0E1
0	-1.29690417831517	0.19	0.609	0	6	TGFBI
0	-1.3402353019223	0.175	0.613	0	6	HLA-E
0	-1.42669457244653	0.147	0.597	0	6	BST2
0	-1.45105981436835	0.448	0.876	0	6	HLA-C
0	-1.45480854828083	0.495	0.826	0	6	NPC2
0	-1.46236987566338	0.106	0.523	0	6	CAPG
0	-1.47181144548657	0.108	0.553	0	6	TYMP
0	-1.57718146408215	0.442	0.822	0	6	PSAP
0	-1.6882621764257	0.139	0.543	0	6	LAPTM5
0	-1.74437243733717	0.568	0.895	0	6	S100A4
0	-1.78770738091193	0.294	0.739	0	6	FOS
0	-1.81439893350505	0.959	0.999	0	6	B2M
0	-1.9347852154005	0.399	0.905	0	6	HLA-B
0	-1.93637233696642	0.217	0.72	0	6	CTSB
0	-2.07464369393598	0.161	0.657	0	6	DUSP1
0	-2.08535784028445	0.278	0.85	0	6	CYBA
0	-2.11372093542977	0.142	0.562	0	6	FCER1G
0	-2.15790261313943	0.094	0.598	0	6	SRGN
0	-2.16134116116115	0.979	0.997	0	6	FTL
0	-2.26269198957909	0.3	0.687	0	6	HLA-DRB1
0	-2.50281412894743	0.224	0.677	0	6	TYROBP
0	-2.60713112905676	0.361	0.74	0	6	HLA-DRA
0	-2.99115241743848	0.083	0.526	0	6	IFI27
4.59959786064933e-306	-2.25360748515287	0.24	0.649	1.05454980151107e-301	6	ACP5
3.24502561548849e-302	1.480708049687	0.378	0.149	7.43987022863045e-298	6	LIMCH1
5.97643055205097e-300	-1.26590988311539	0.226	0.649	1.37021623266873e-295	6	FCGRT
7.77813573497851e-297	-1.83983960269136	0.263	0.673	1.78329317995852e-292	6	ISG15
2.20643314371937e-295	1.31719182374989	0.514	0.252	5.0586892686054e-291	6	ALPL
3.3085640055541e-294	-1.58654049514073	0.218	0.624	7.58554469553388e-290	6	IFI6
4.89909437909647e-293	-1.5619847628481	0.155	0.547	1.12321536829545e-288	6	RGS10
1.79382407896318e-292	-3.28515756905848	0.055	0.42	4.11270046583888e-288	6	CCL3
3.26855906085321e-290	1.15935074118532	0.738	0.629	7.49382535881816e-286	6	SON
3.81369986159067e-283	-1.99064808421292	0.127	0.497	8.74366967266892e-279	6	AIF1
4.70119183989804e-282	-1.53551637851075	0.38	0.749	1.07784225313342e-277	6	CTSD
1.24831675395835e-279	1.4293212787871	0.401	0.177	2.86201582180031e-275	6	PTH1R
4.55393449956786e-276	-2.1628475584033	0.205	0.576	1.04408056271592e-271	6	HLA-DPB1
5.77416296500497e-276	-1.08022627222215	0.028	0.38	1.32384234298669e-271	6	YBX3
3.20357562633456e-275	1.40127190396263	0.498	0.278	7.34483783849724e-271	6	MDFI
1.68073162131082e-274	-1.61494623416291	0.094	0.454	3.85341338817932e-270	6	CD68
1.6777780756714e-271	-1.51191765819406	0.088	0.446	3.84664179409182e-267	6	VAMP8
2.9960071708303e-264	-1.04727844547989	0.389	0.758	6.86894564056263e-260	6	NEAT1
1.43673169650422e-262	1.16444035489409	0.79	0.623	3.29399476057522e-258	6	ID3
6.35065066716659e-262	-2.53667886277458	0.419	0.756	1.45601367846128e-257	6	APOE
2.73507837675927e-260	1.16407404888469	0.644	0.426	6.27071419439597e-256	6	MXRA8
2.12560718295908e-257	-2.1449166840205	0.231	0.586	4.87337958837029e-253	6	HLA-DPA1
1.19791749726724e-255	-1.52364707389784	0.417	0.752	2.74646544598461e-251	6	SAT1
3.52111897877711e-255	-1.32930395636065	0.185	0.555	8.07286948264227e-251	6	KLF6
3.89432028621134e-254	-2.06289809535786	0.272	0.642	8.92850812019674e-250	6	CTSK
4.33410218058657e-254	-1.16424575960122	0.475	0.808	9.93679606943082e-250	6	JUN
4.87271885632015e-253	1.37230529899569	0.522	0.329	1.11716825218852e-248	6	NCOR1
3.7124239922661e-251	-1.34016054709167	0.044	0.379	8.51147448706848e-247	6	LY96
6.82371271620263e-248	-1.62797492656431	0.246	0.591	1.56447261444378e-243	6	NFKBIA
7.04731638662755e-248	1.32322294774263	0.629	0.416	1.6157382279621e-243	6	BGN
1.14422337265398e-245	-2.21286959228244	0.034	0.355	2.62336092648378e-241	6	LYZ
1.78688175242291e-245	-1.33355298333455	0.049	0.38	4.09678379378001e-241	6	ZFP36
4.45875066054596e-241	-1.2909362971427	0.106	0.448	1.02225776394337e-236	6	ARHGDIB
1.77914391365997e-239	1.00242836438313	0.757	0.683	4.07904325084821e-235	6	SSR2
3.65890657846363e-239	1.13967016021968	0.684	0.539	8.38877511244355e-235	6	RRBP1
1.21076566781891e-237	-3.15411710568258	0.037	0.349	2.77592244660841e-233	6	CCL3L1
2.63678567616973e-237	-1.06023722776855	0.145	0.509	6.04535851975433e-233	6	ID2
1.20112680124274e-231	-1.03200065377957	0.082	0.417	2.75382341720923e-227	6	GLRX
5.87192076590528e-230	1.46098455883505	0.49	0.26	1.3462552739991e-225	6	IFITM5
1.07233421590996e-223	1.0192872512267	0.727	0.639	2.45854065681676e-219	6	KDELR2
9.66147450756834e-223	1.11094160071497	0.745	0.632	2.21508626035019e-218	6	LMNA
1.85930398791117e-219	1.25074431070084	0.38	0.187	4.26282625308394e-215	6	NT5C3B
3.56388091139719e-219	-1.91517362361831	0.168	0.499	8.17090976556033e-215	6	RNASE1
1.12168514678535e-218	-1.23801260528458	0.047	0.351	2.57168753603477e-214	6	ITGB2
5.28490456519283e-217	-1.48252254886927	0.059	0.363	1.21167006966176e-212	6	CTSS
1.35444392880892e-216	1.16875405279967	0.683	0.613	3.10533359558021e-212	6	JTB
7.65170774058634e-213	-1.44414654264641	0.097	0.408	1.75430703368423e-208	6	HLA-DMA
4.19719318201314e-212	-1.07098309990071	0.245	0.592	9.62290480840153e-208	6	HSPA1B
6.35408644031277e-212	-2.33106027399359	0.156	0.476	1.45680139817051e-207	6	APOC1
1.20756731105018e-211	-1.272502625809	0.476	0.787	2.76858957404474e-207	6	CSTB
5.82936626716921e-211	-1.13283380096849	0.077	0.388	1.33649880407388e-206	6	RNASET2
8.03315283643293e-209	-1.02355306312059	0.11	0.436	1.84176095080898e-204	6	PPP1R15A
2.83655234125532e-207	-2.09899572973741	0.518	0.783	6.50336355279606e-203	6	CD74
9.79634478206397e-203	-2.1304853952366	0.209	0.516	2.24600796818381e-198	6	C1QA
2.14038055812807e-201	-1.45332471568222	0.073	0.367	4.90725050562023e-197	6	JUND
1.50987251084257e-200	-1.124299016888	0.087	0.393	3.46168470560876e-196	6	GPNMB
3.8352589862579e-200	-1.0809664388718	0.267	0.607	8.79309827779349e-196	6	GADD45B
4.53121913347702e-199	-1.0267603104852	0.964	0.99	1.03887261073228e-194	6	FTH1
2.08604683002498e-198	-1.16283660500758	0.02	0.29	4.78267956719826e-194	6	SERPING1
2.71556683263445e-198	-2.42717588127313	0.374	0.679	6.225980077181e-194	6	MMP9
5.80515301559463e-197	-2.03279018927942	0.035	0.311	1.33094743188538e-192	6	TAGLN
2.39915216888104e-196	-2.68860343201925	0.047	0.325	5.50053617759357e-192	6	CCL4
1.48337812522577e-195	-1.1648405054985	0.074	0.367	3.40094102770513e-191	6	FOSB
1.67171936603915e-194	-1.3541762319762	0.131	0.439	3.83275099051797e-190	6	IER3
6.18732514218686e-187	-1.80196429555861	0.093	0.373	1.41856803534918e-182	6	CD14
1.92482450301752e-185	-2.75904376355257	0.51	0.748	4.41304513806828e-181	6	SPP1
8.62336558627752e-185	-2.61754999216097	0.03	0.29	1.97707902796585e-180	6	CCL4L2
8.4776457410135e-184	-1.08612085119464	0.038	0.304	1.94366983904217e-179	6	SPI1
6.67901696183773e-183	-1.89225061131716	0.112	0.386	1.53129821884054e-178	6	C1QC
2.28104130885133e-180	-1.0500214079706	0.025	0.282	5.22974340880344e-176	6	IGFBP4
3.92627572533557e-179	-1.14249270986755	0.032	0.289	9.00177235547685e-175	6	SGK1
1.33179589231734e-174	-1.59583162941267	0.305	0.636	3.05340844231597e-170	6	CKB
2.27220891290663e-172	-2.04011619045166	0.19	0.466	5.20949337462104e-168	6	C1QB
3.70932433617403e-172	-1.70843751523967	0.106	0.374	8.50436790554619e-168	6	HLA-DQB1
9.22332305624548e-172	-1.29242603641369	0.555	0.805	2.1146312771054e-167	6	HSPA1A
3.15597234385506e-171	-1.75839168115563	0.056	0.309	7.23569779275649e-167	6	HLA-DQA1
5.74760804435974e-171	-1.05669545494682	0.071	0.342	1.31775409633036e-166	6	IER5
1.75849489244236e-169	-1.61817469773263	0.054	0.308	4.03170123990259e-165	6	RGS1
1.00610545352227e-167	1.13591995580537	0.526	0.398	2.3066979732905e-163	6	CENPX
6.33448896833873e-165	1.09201935666218	0.523	0.367	1.45230828577102e-160	6	FKBP10
4.24706990100345e-162	-1.82098255010697	0.293	0.57	9.73725716203061e-158	6	IGFBP7
2.23446543981455e-160	-1.10482095829475	0.06	0.315	5.12295891386282e-156	6	PLIN2
2.97668562662777e-158	-1.23147513495108	0.936	0.97	6.8246471361695e-154	6	CST3
3.90920932049969e-156	-1.50368565357811	0.059	0.303	8.96264420910964e-152	6	HMOX1
1.65196274684467e-154	-1.01038331514213	0.031	0.262	3.78745498969079e-150	6	RNASE6
2.80797329572007e-153	-1.17212833974174	0.04	0.273	6.43784037509741e-149	6	LST1
2.17734485419542e-148	-1.04277984501113	0.138	0.41	4.99199854721384e-144	6	GLUL
4.34422816074877e-147	-1.01851058442648	0.306	0.582	9.96001190414871e-143	6	CTSZ
7.42511204717172e-147	-1.15547412995947	0.041	0.268	1.70235543905506e-142	6	ALOX5AP
8.85979552410139e-145	-1.19125829290571	0.041	0.265	2.03128531981073e-140	6	FCGR2A
2.39416799840998e-144	-1.58378837200517	0.072	0.31	5.48910896995457e-140	6	ACTA2
2.79043466349777e-143	-1.09296132007406	0.295	0.566	6.39762955300133e-139	6	DNAJB1
5.62330530150518e-143	-1.18769670071183	0.047	0.27	1.28925520647609e-138	6	TMEM176B
1.98849773611677e-142	-1.57026519124235	0.32	0.564	4.55902875959491e-138	6	FN1
4.47528991789832e-140	-1.46182396847627	0.065	0.287	1.02604971947655e-135	6	MS4A6A
7.97065851174629e-137	-1.26307859123085	0.056	0.277	1.82743287698807e-132	6	FOLR2
4.76994594877528e-136	1.00928784045714	0.598	0.526	1.09360550767571e-131	6	MORF4L2
1.82935439539307e-130	1.08858185240656	0.402	0.263	4.1941608223177e-126	6	CD320
4.00988845201361e-130	1.08666998159802	0.318	0.176	9.19347125393161e-126	6	TPST1
3.26085097107955e-127	-1.31368498731723	0.048	0.251	7.47615302139407e-123	6	MS4A7
3.09789053123164e-121	1.04253367574153	0.52	0.438	7.10253362095478e-117	6	ILF2
1.51078109760774e-119	-2.27531515264571	0.114	0.333	3.46376782248527e-115	6	MMP13
9.40947389137954e-110	1.08965433142321	0.419	0.309	2.15731007907659e-105	6	DPM3
8.10975126051642e-108	1.27365428683667	0.275	0.145	1.8593226714986e-103	6	BIRC5
4.66782822398626e-104	1.06365764842487	0.325	0.199	1.07019297691333e-99	6	CREB3L1
7.36703853944626e-97	1.03102654634381	0.329	0.212	1.68904092593884e-92	6	UPF3B
1.66814110905049e-89	1.12845419269256	0.421	0.297	3.82454712072005e-85	6	ID1
3.39700044578973e-78	-1.00463393883954	0.17	0.352	7.78830292206212e-74	6	POSTN
8.89383829977878e-78	1.22330582064526	0.381	0.281	2.03909030699028e-73	6	CKS1B
5.56415884788952e-73	1.08846079426527	0.259	0.152	1.27569469905563e-68	6	CDKN3
4.37071078616266e-52	1.02196840976323	0.296	0.224	1.00207286194351e-47	6	URI1
6.06301822406861e-48	1.01894912729772	0.353	0.299	1.39006818823221e-43	6	HDGF
6.75195983528023e-19	1.25500280787263	0.4	0.404	1.5480218314347e-14	6	HIST1H4C
0	3.83080921976667	0.996	0.347	0	7	MRPL15
0	3.80067641043308	0.868	0.058	0	7	TAC3
0	3.77917207231536	1	0.934	0	7	RPL30
0	3.13342681543766	0.982	0.278	0	7	LYPLA1
0	3.0221876227695	0.991	0.407	0	7	TCEA1
0	2.78451188549576	0.894	0.098	0	7	IGFBP2
0	2.76730201883926	0.917	0.23	0	7	MYC
0	2.7368424204801	0.769	0.088	0	7	MEPE
0	2.61379845820483	0.936	0.147	0	7	RPS4Y1
0	2.49122544159435	1	0.771	0	7	NPM1
0	2.40582340931499	0.709	0.091	0	7	CA3
0	2.40091827611276	1	0.869	0	7	UQCRB
0	2.39556133186675	0.721	0.036	0	7	COCH
0	2.36984789069074	0.858	0.089	0	7	GAL
0	2.29695863475645	0.975	0.301	0	7	CDKN2A
0	2.18277217113228	0.663	0.028	0	7	DKK1
0	2.09666417637794	0.636	0.042	0	7	SOST
0	2.04516261188092	0.972	0.389	0	7	TOMM20
0	1.98288781649667	0.998	0.7	0	7	ATP5MC3
0	1.94203090115953	0.793	0.05	0	7	PVT1
0	1.84000221059079	0.948	0.438	0	7	PPA1
0	1.78357397882049	0.79	0.051	0	7	UCHL1
0	1.72822188202848	1	0.882	0	7	RPS10
0	1.72268732112216	0.966	0.544	0	7	SSB
0	1.71984712092961	1	0.991	0	7	RPS18
0	1.70533147702764	1	0.896	0	7	RACK1
0	1.70054188296359	0.9	0.292	0	7	METTL5
0	1.66395881221294	0.892	0.271	0	7	LAPTM4B
0	1.60019123975035	1	0.966	0	7	RPS23
0	1.59433373038658	0.989	0.681	0	7	LDHB
0	1.58610221531413	0.978	0.599	0	7	PRDX6
0	1.55861037606839	0.968	0.451	0	7	PPP1R14B
0	1.54670395402398	1	0.893	0	7	RPL5
0	1.52872748425521	0.992	0.648	0	7	ZFAS1
0	1.52229748555895	0.786	0.099	0	7	MTERF3
0	1.51466019403685	0.999	0.831	0	7	HSP90AB1
0	1.49954589587962	0.973	0.522	0	7	HSPD1
0	1.4868718682691	1	0.901	0	7	RPL7A
0	1.48052844853245	0.838	0.155	0	7	ATIC
0	1.47945804336888	0.962	0.544	0	7	C8orf59
0	1.47324245649217	0.991	0.542	0	7	TPM2
0	1.46081785196845	0.77	0.145	0	7	CD55
0	1.45768341250296	1	0.947	0	7	RPL35A
0	1.45481126324259	0.899	0.239	0	7	IFITM5
0	1.44267385046182	0.818	0.217	0	7	CPNE3
0	1.43854188958667	1	0.847	0	7	RPS21
0	1.4323488730506	1	0.952	0	7	RPS3
0	1.41481311632116	1	0.896	0	7	RPL24
0	1.38888691209095	0.762	0.085	0	7	RAC3
0	1.38339573238188	0.855	0.257	0	7	OLA1
0	1.37978931470076	1	0.974	0	7	RPL11
0	1.36604868498559	0.991	0.686	0	7	RAN
0	1.34654106495234	0.841	0.207	0	7	MXD4
0	1.32041464087394	0.983	0.63	0	7	GNAS
0	1.30788629145167	0.878	0.338	0	7	CLNS1A
0	1.30510475898111	0.962	0.578	0	7	PSMB5
0	1.30334951340642	0.926	0.474	0	7	NME1
0	1.29291645800958	0.809	0.242	0	7	CD320
0	1.28884305522549	0.825	0.256	0	7	RPL7L1
0	1.2868779330235	1	0.917	0	7	RPS7
0	1.26313183693561	0.978	0.644	0	7	SLC25A3
0	1.2607317058211	0.996	0.806	0	7	GSTP1
0	1.24725947324491	0.992	0.76	0	7	UQCRH
0	1.24458814078861	0.954	0.542	0	7	APRT
0	1.24036410446789	0.978	0.621	0	7	AURKAIP1
0	1.22761496679885	0.995	0.753	0	7	EEF1B2
0	1.20873796194426	1	0.965	0	7	RPS15A
0	1.20704539563881	0.895	0.434	0	7	TRAM1
0	1.20355754663667	1	0.966	0	7	RPL18A
0	1.20099854815568	0.968	0.613	0	7	SERBP1
0	1.20072298254051	0.945	0.482	0	7	TUFM
0	1.18889786339525	0.934	0.452	0	7	CCT3
0	1.18524706104503	1	0.927	0	7	RPL37
0	1.18324636464382	1	0.946	0	7	RPL3
0	1.18187370179954	0.879	0.35	0	7	STOML2
0	1.17526456477948	0.596	0.052	0	7	COL11A2
0	1.17038446741567	0.92	0.501	0	7	SRI
0	1.16921727374523	1	0.973	0	7	RPS8
0	1.16280173045139	0.917	0.46	0	7	PHB
0	1.16080524391498	0.78	0.159	0	7	RIDA
0	1.16037045941714	1	0.947	0	7	RPS13
0	1.14144196877658	0.721	0.142	0	7	ODC1
0	1.13028995932684	1	0.946	0	7	RPL37A
0	1.12815381668534	0.892	0.43	0	7	XRCC5
0	1.12792229271901	0.973	0.631	0	7	PABPC1
0	1.12512996888325	0.803	0.225	0	7	PAICS
0	1.12186318668601	0.904	0.423	0	7	CCT5
0	1.10571957491965	0.799	0.177	0	7	HMGA1
0	1.10492449276832	0.613	0.016	0	7	MT1A
0	1.10137068884998	0.731	0.154	0	7	PTDSS1
0	1.09276206650351	0.875	0.389	0	7	RPL26L1
0	1.08726681188588	0.951	0.543	0	7	NDUFAB1
0	1.0822073953849	0.774	0.216	0	7	PSMG1
0	1.07783487069294	0.868	0.389	0	7	PHB2
0	1.07564105840757	1	0.978	0	7	RPS27A
0	1.07516163890933	0.937	0.579	0	7	PEBP1
0	1.07003464025554	0.987	0.698	0	7	HSPE1
0	1.06935194397999	1	0.962	0	7	RPS24
0	1.06751458417173	0.967	0.614	0	7	ID3
0	1.06388313458401	1	0.887	0	7	NACA
0	1.05032733059968	0.927	0.497	0	7	PDCD5
0	1.04797950200285	0.952	0.554	0	7	TIMM13
0	1.04773512580728	1	0.955	0	7	RPL36
0	1.04623583958843	0.814	0.277	0	7	POLR2H
0	1.04587105669642	0.701	0.158	0	7	CCNB1IP1
0	1.04080786363754	0.975	0.678	0	7	SOD1
0	1.03926764944625	0.997	0.874	0	7	YBX1
0	1.0307221588491	0.979	0.777	0	7	RPS26
0	1.02756816079074	0.94	0.6	0	7	JTB
0	1.02168421525627	0.878	0.413	0	7	DNPH1
0	1.01780389780898	1	0.895	0	7	RPL14
0	1.00954250139967	0.82	0.297	0	7	SNHG7
0	1.00945089298768	1	0.964	0	7	RPS12
0	1.00688355056718	0.936	0.545	0	7	PFDN2
0	1.00564704143516	0.897	0.442	0	7	MZT2A
0	-1.04930484056867	0.997	0.988	0	7	RPL34
0	-1.18679803998528	0.984	0.943	0	7	CD63
0	-1.24274824024123	0.817	0.825	0	7	RAC1
0	-1.26417441988942	0.845	0.794	0	7	CALM1
0	-1.28802384429472	0.981	0.935	0	7	MYL6
0	-1.4153948613947	0.95	0.927	0	7	S100A11
0	-1.42264348505335	0.884	0.828	0	7	ANXA2
0	-1.49298183531608	0.937	0.92	0	7	RPL31
0	-1.57934633469252	0.51	0.714	0	7	ANXA1
0	-1.62685952408297	0.815	0.86	0	7	ITM2B
0	-1.65310647680336	0.999	0.988	0	7	FTH1
0	-1.71268904241146	0.916	0.924	0	7	PFN1
0	-1.7324783018097	0.848	0.818	0	7	RPS17
0	-1.77496575231292	0.25	0.588	0	7	BST2
0	-1.79985225950958	0.994	0.98	0	7	RPL13A
0	-1.83188222210397	0.922	0.921	0	7	S100A6
0	-1.84724238978652	0.74	0.821	0	7	SH3BGRL3
0	-1.85843248476871	0.569	0.741	0	7	EMP3
0	-1.88841151671231	0.78	0.847	0	7	S100A10
0	-2.00801926860012	0.098	0.511	0	7	HTRA1
0	-2.01662749658214	0.726	0.823	0	7	CYBA
0	-2.06361283429709	0.759	0.803	0	7	PSAP
0	-2.13170607280593	0.993	0.967	0	7	CST3
0	-2.17690470155316	0.205	0.606	0	7	TGFBI
0	-2.17932928811329	0.832	0.905	0	7	HLA-A
0	-2.22471986430732	0.719	0.859	0	7	HLA-C
0	-2.39012395304323	0.958	0.983	0	7	ACTB
0	-2.42786853902934	0.192	0.589	0	7	SRGN
0	-2.47333868563253	0.999	0.999	0	7	MALAT1
0	-2.74523143492868	0.946	0.969	0	7	LGALS1
0	-2.7593275929498	0.2	0.556	0	7	FCER1G
0	-2.96084044237428	0.463	0.826	0	7	NPC2
0	-3.03285033718137	0.982	0.999	0	7	TMSB4X
0	-3.08754542476985	0.531	0.894	0	7	HLA-B
0	-3.10060280275707	0.737	0.905	0	7	RPS20
0	-3.14597116345334	0.101	0.501	0	7	RNASE1
0	-3.17293866523535	0.991	0.997	0	7	B2M
0	-3.33087308789292	0.399	0.679	0	7	HLA-DRB1
0	-3.34662473129865	0.692	0.822	0	7	TIMP1
0	-3.72960905138797	0.5	0.783	0	7	CD74
4.39185343396654e-303	-1.26724793589035	0.793	0.787	1.00692023680551e-298	7	LAPTM4A
1.4403461389805e-274	-2.03072485716763	0.566	0.698	3.30228159284059e-270	7	CTSB
2.48852729528348e-263	-1.48030621943976	0.544	0.694	5.70544652989644e-259	7	MARCKS
3.27365315618703e-248	-2.07826363581414	0.071	0.405	7.50550459119e-244	7	NNMT
1.60861922169682e-242	-1.49761294087402	0.056	0.384	3.68808128958429e-238	7	OLFML3
1.02710131114342e-237	-2.61424003817947	0.245	0.525	2.35483517605852e-233	7	SERPINF1
1.68907936147061e-236	-1.13261754247471	0	0.322	3.87255225204366e-232	7	XIST
1.40610223365459e-233	-2.67409300304967	0.537	0.657	3.22377059109989e-229	7	TYROBP
7.54607843619601e-225	-1.08765121609716	0.786	0.736	1.73008940306666e-220	7	COMMD6
1.09590467014078e-221	-2.37038382460703	0.286	0.554	2.51258063723177e-217	7	COL3A1
9.3019643454963e-217	-1.43983475531561	0.385	0.568	2.13266136549194e-212	7	FXYD5
1.39398675389261e-216	-2.05971446476819	0.431	0.61	3.1959934306496e-212	7	IFI6
2.76961957636081e-214	-1.33467841720217	0.308	0.525	6.34990680272243e-210	7	GABARAP
4.55753333374599e-211	-3.01767265935749	0.686	0.72	1.04490566742794e-206	7	HLA-DRA
6.15299667295284e-209	-1.69154920519363	0.043	0.343	1.4106975472079e-204	7	COL6A3
7.13203902763016e-206	-1.47745980821021	0.364	0.556	1.63516258786477e-201	7	PLD3
8.45273946439722e-206	-1.44533367940919	0.559	0.642	1.93795957700235e-201	7	LMNA
9.37254954328258e-203	-1.43854068862701	0.479	0.641	2.1488444337884e-198	7	ZFP36L1
1.29413950075269e-200	-1.65721800287123	0.169	0.443	2.9670736333757e-196	7	ARHGDIB
1.25015809815628e-193	-2.39379551938963	0.029	0.31	2.86623747164291e-189	7	ACTA2
1.54428828248481e-193	-4.00434893262547	0.817	0.73	3.54058974525293e-189	7	SPP1
2.96756023441648e-189	-1.54921911663714	0.24	0.483	6.80372534944667e-185	7	MAFB
2.03526906211022e-188	-1.16772161005075	0.078	0.356	4.6662613787001e-184	7	LSP1
2.63709771722291e-188	-2.78180475942893	0.392	0.563	6.04607393627697e-184	7	IGFBP7
2.8725719305866e-187	-1.35622027825965	0.691	0.693	6.5859456652559e-183	7	LGALS3
2.68565386400476e-183	-1.743058627414	0.265	0.497	6.15739861400372e-179	7	COL6A2
5.20291152481497e-180	-1.48168873113173	0.104	0.373	1.19287152529433e-175	7	LY96
3.21683106883881e-176	-2.00889182020009	0.851	0.761	7.37522859152675e-172	7	SPARC
4.29470310484835e-176	-2.97658822980598	0.31	0.511	9.84646580848582e-172	7	IFI27
4.19430817706065e-172	-1.80004970211118	0.349	0.529	9.61629035754695e-168	7	LAPTM5
4.643353974233e-168	-1.41245904754993	0.391	0.543	1.0645817656724e-163	7	SDCBP
1.20037540948894e-166	-1.36738654919739	0.192	0.433	2.75210070133529e-162	7	GMFG
7.9228284525187e-165	-1.78570433025419	0.451	0.584	1.81646687930896e-160	7	CLEC11A
1.15990853362897e-161	-2.61136125042689	0.428	0.574	2.65932229505114e-157	7	HLA-DPA1
8.74214035700048e-161	-1.11465465311455	0.603	0.633	2.0043105196495e-156	7	TMBIM4
1.58444145429256e-157	-1.56403741781519	0.325	0.509	3.63264892225655e-153	7	CAPG
2.68486803041029e-156	-2.27302118456672	0.29	0.486	6.15559693332167e-152	7	AIF1
2.93445344115795e-156	-1.09161748028846	0.117	0.359	6.72782140454282e-152	7	GLIPR1
8.43854479137533e-155	-1.95561581104096	0.416	0.549	1.93470516431862e-150	7	PCOLCE
3.55180514880621e-153	-1.11927348730423	0.612	0.639	8.143223664668e-149	7	GSN
2.86435473129172e-149	-1.49258523902439	0.386	0.535	6.56710609243253e-145	7	TYMP
7.45050005963248e-149	-1.61886565995712	0.231	0.437	1.70817614867194e-144	7	VAMP8
9.10208075252564e-149	-1.42071011686961	0.508	0.592	2.08683405413155e-144	7	HLA-E
6.87376124258659e-146	-1.03978049546735	0.177	0.404	1.57594724008783e-141	7	SLC16A3
2.71023832125091e-144	-1.41891815053215	0.038	0.266	6.21376339913197e-140	7	ALOX5AP
1.89789061615954e-141	-1.41624577908524	0.673	0.659	4.35129381566898e-137	7	GRN
1.74582828761546e-137	-1.10906544993353	0.607	0.613	4.00266051501596e-133	7	NDUFB1
3.35962832655744e-137	-2.29929094965775	0.085	0.306	7.70261986429825e-133	7	TAGLN
1.23137099930652e-134	-1.89706612170143	0.14	0.353	2.82316429011006e-130	7	POSTN
3.65681528673399e-134	-1.0823755426235	0.617	0.616	8.38398040789502e-130	7	ARL6IP5
5.02248374493339e-133	-1.1745405346175	0.06	0.278	1.15150484820088e-128	7	IGFBP4
7.55401142906548e-129	-1.65314360479983	0.781	0.73	1.73190820034184e-124	7	SAT1
1.38576675641059e-128	-3.00878707008632	0.758	0.686	3.17714744242256e-124	7	LUM
1.26839325416691e-127	-1.04491192108202	0.222	0.404	2.90804521382848e-123	7	RAB31
1.20191018756315e-126	-1.05494588244349	0.725	0.65	2.75561948702604e-122	7	RPL17
7.46295188974522e-124	-1.08130079396033	0.176	0.372	1.71103097976189e-119	7	PRDX2
1.22360163379729e-123	-2.093258955392	0.515	0.555	2.80535146580706e-119	7	CALD1
2.02352443737644e-123	-1.06064810487289	0.155	0.354	4.63933447757297e-119	7	C1orf54
9.93285122412024e-123	-1.2143754375891	0.209	0.401	2.27730480015405e-118	7	GYPC
8.81729208266976e-116	-1.09712406999602	0.144	0.345	2.0215405557937e-111	7	PYCARD
4.00350686711681e-115	-1.14588236379961	0.064	0.258	9.17884019423871e-111	7	C1R
2.25536874036359e-114	-1.25122858137452	0.104	0.297	5.17088391103159e-110	7	AEBP1
5.38042304080982e-113	-1.11349912373602	0.064	0.259	1.23356959056647e-108	7	RNASE6
7.92141361021987e-111	-1.23924211710397	0.179	0.369	1.81614249841511e-106	7	BASP1
1.46309548418751e-110	-2.06465517638337	0.184	0.366	3.35443901659669e-106	7	CD14
1.56343275014153e-108	-2.96171489180604	0.139	0.33	3.58448226624948e-104	7	MMP13
3.7860290811841e-107	-1.61527273635307	0.231	0.399	8.68022887443078e-103	7	HLA-DMA
6.61432771310824e-107	-1.15660609780923	0.113	0.299	1.51646691478433e-102	7	SPI1
1.44028125716052e-105	-1.04449076713577	0.48	0.544	3.30213283829194e-101	7	IFI27L2
5.88544756186814e-105	-2.37184086384388	0.499	0.558	1.34935656250951e-100	7	HLA-DPB1
1.07075179916522e-100	-1.3379211867046	0.639	0.624	2.4549126499461e-96	7	FCGRT
1.16747233878363e-100	-1.02973924064563	0.439	0.502	2.67666383112923e-96	7	TRAPPC1
2.50327452428385e-100	-1.40883651581147	0.294	0.435	5.73925750182558e-96	7	BGN
3.49492082973828e-100	-1.98932856787443	0.187	0.364	8.01280498634097e-96	7	MGP
1.36109135612751e-98	-1.5676251505931	0.661	0.649	3.12057415219355e-94	7	ISG15
1.69339255194185e-94	-1.81859679514334	0.635	0.617	3.88244110383708e-90	7	SELENOP
2.3978807595619e-92	-1.06497039148747	0.155	0.321	5.49762121744758e-88	7	PLAUR
2.38222038189255e-90	-1.26397556955197	0.225	0.384	5.46171666956506e-86	7	GPNMB
1.26022537651451e-88	-1.28860330200782	0.527	0.594	2.88931872073481e-84	7	JUNB
4.10125407309218e-87	-1.39022333394453	0.141	0.302	9.40294521337844e-83	7	TIMP3
2.55659727089094e-85	-1.07294367679808	0.181	0.336	5.86151056297166e-81	7	OLFML2B
1.77380098331913e-81	-1.44679170523805	0.115	0.273	4.06679351445576e-77	7	FOLR2
2.44375772675481e-81	-1.10995952899669	0.445	0.489	5.60280334013075e-77	7	CD59
4.01707635163215e-81	-1.3039522336853	0.217	0.353	9.20995095138703e-77	7	DAB2
1.83031545631454e-76	-1.7612067070258	0.607	0.57	4.19636424669234e-72	7	NFKBIA
1.33436426518151e-75	-1.25714686978972	0.591	0.575	3.05929695078165e-71	7	IFITM2
3.9509955820494e-75	-1.26178988604115	0.117	0.265	9.05844757096467e-71	7	TMEM176B
4.26203212614258e-74	-1.22594449211578	0.186	0.332	9.77156105560709e-70	7	PTN
1.99447822446834e-72	-1.02628529127031	0.216	0.342	4.57274022523857e-68	7	TNFRSF12A
6.54531491516433e-71	-1.03934216298639	0.944	0.832	1.50064435059973e-66	7	IFITM3
7.03152108232647e-71	-1.02416974048158	0.166	0.303	1.61211683854499e-66	7	CLEC2B
2.10791851535487e-70	-1.36323561502549	0.158	0.297	4.83282478015412e-66	7	THY1
2.86967022155308e-70	-1.13579461116409	0.126	0.263	6.57929291695475e-66	7	OMD
1.33256071348646e-69	-1.22498518121893	0.437	0.491	3.05516194781042e-65	7	ID2
2.89067862760893e-68	-1.38920201026798	0.225	0.352	6.627458889519e-64	7	CTSS
4.33754763028999e-68	-1.31883302175984	0.405	0.467	9.94469545196585e-64	7	COL6A1
4.62683406597257e-67	-1.10775790498072	0.139	0.266	1.06079424630553e-62	7	SRPX
5.09832340726097e-67	-1.55596210614382	0.15	0.281	1.16889260758272e-62	7	MS4A6A
1.15533531050519e-66	-2.02113262129347	0.269	0.376	2.64883726639524e-62	7	C1QC
3.97915406593382e-66	-1.4331517472584	0.365	0.438	9.12300652696648e-62	7	CD68
1.67023796749932e-65	-1.16970146226863	0.132	0.267	3.8293545880857e-61	7	LST1
1.45900586082853e-64	-1.46222342870189	1	0.996	3.34506273712157e-60	7	FTL
2.02193228375642e-64	-1.72202122507372	0.522	0.551	4.63568414696835e-60	7	FN1
3.86604881135364e-64	-1.76688523025903	0.252	0.364	8.8636901097905e-60	7	HLA-DQB1
3.33279761396036e-62	-1.69401504446463	0.177	0.3	7.64110508952693e-58	7	RGS1
4.98925284872964e-61	-1.45447129308321	0.853	0.75	1.14388600062824e-56	7	COL1A1
3.02347322364373e-60	-1.27158072595702	0.87	0.72	6.93191705984799e-56	7	CTSD
5.44343876134097e-60	-1.05128551367227	0.325	0.402	1.24801720481264e-55	7	GLRX
1.17125665364476e-59	-1.12971050599193	0.228	0.339	2.68534012981134e-55	7	ITGB2
2.45976132140487e-59	-1.00760438725625	0.553	0.54	5.63949478158495e-55	7	IFI16
6.19166361153131e-53	-1.02918976487732	0.508	0.5	1.41956271621578e-48	7	BLVRB
6.63356289284719e-52	-1.02984875452741	0.421	0.442	1.52087696444307e-47	7	CAVIN3
1.84927544489893e-51	-1.20927131409825	0.147	0.258	4.23983381251978e-47	7	FCGR2A
5.13926310569401e-47	-1.22711370646554	0.534	0.534	1.17827885224246e-42	7	KLF6
1.38699716029484e-38	-2.30435171677508	0.524	0.497	3.17996838940798e-34	7	C1QA
2.61013113016155e-37	-1.00149910120401	0.296	0.346	5.98424764212139e-33	7	PLTP
2.10242009729566e-36	-1.02776464783688	0.765	0.711	4.82021855706975e-32	7	FOS
2.90507938532685e-35	-1.04191706356794	0.2	0.278	6.66047550673886e-31	7	SGK1
1.28083940872726e-34	-1.90735859668759	0.564	0.318	2.93658051238898e-30	7	CCL3L1
1.31059321747622e-34	-1.13841344107015	0.315	0.364	3.00479706970773e-30	7	ZFP36
1.9345293853742e-33	-1.81417099568775	0.51	0.45	4.43529552184743e-29	7	MYL9
2.0013643670503e-31	-1.08731492706702	0.221	0.278	4.58852808433623e-27	7	SERPING1
4.73185129285193e-29	-2.21111651040532	0.47	0.449	1.08487154591216e-24	7	C1QB
5.96612941957974e-26	-1.40934548958272	0.242	0.297	1.36785449202705e-21	7	HLA-DQA1
1.069812537994e-25	-1.13782308819531	0.712	0.559	2.45275920585884e-21	7	CTSZ
1.33810808384066e-23	-1.06184507762779	0.453	0.434	3.06788040382148e-19	7	CEBPD
6.99554304897183e-21	-1.31816841063689	0.473	0.441	1.60386815483777e-16	7	LGMN
2.58301464271663e-19	-1.08376586302963	0.224	0.263	5.92207767135642e-15	7	CFD
7.49993526366619e-19	-1.72339677657679	0.428	0.267	1.71951015790075e-14	7	CCL4L2
7.18225802686626e-18	-1.78980287634386	0.962	0.725	1.64667629781963e-13	7	APOE
9.5804739806518e-17	-1.70178487821464	0.805	0.611	2.19651526954404e-12	7	CTSK
7.67392630859581e-11	-1.16192113452019	0.934	0.609	1.75940108477176e-06	7	ACP5
6.95915048598645e-09	-1.3077455268342	0.285	0.29	0.000159552443192211	7	HMOX1
1.85555712136809e-08	-1.18678689500532	0.739	0.51	0.000425423581216063	7	MT2A
1.7995947232279e-07	-1.5139070462918	0.352	0.336	0.00412593082194461	7	LYZ
0	3.50837239109614	0.473	0.015	0	8	RGS5
0	3.35015993149777	0.714	0.274	0	8	ACTA2
0	3.26584460417284	0.814	0.268	0	8	TAGLN
0	2.84084927333215	0.547	0.087	0	8	SPARCL1
0	2.80682874066919	0.959	0.533	0	8	IGFBP7
0	2.6792344517805	0.552	0.109	0	8	C11orf96
0	2.61256537338678	0.716	0.268	0	8	THY1
0	2.53457166007608	0.736	0.335	0	8	MGP
0	2.41702464996152	0.517	0.216	0	8	ADIRF
0	2.41647289422206	0.793	0.507	0	8	MT2A
0	2.3675944542337	0.684	0.158	0	8	NDUFA4L2
0	2.33282166173426	0.69	0.181	0	8	COL4A1
0	2.2325003780145	0.667	0.325	0	8	POSTN
0	2.22787952031609	0.951	0.532	0	8	CALD1
0	2.19548794477064	0.342	0.041	0	8	PPP1R14A
0	2.17113108093629	0.429	0.168	0	8	MYLK
0	2.14183424558109	0.439	0.075	0	8	NR2F2
0	2.13617279469524	0.65	0.195	0	8	COL4A2
0	2.07391367782745	0.83	0.433	0	8	MYL9
0	2.07289971842372	0.95	0.808	0	8	TIMP1
0	2.06707179144082	0.35	0.054	0	8	TPPP3
0	2.06699525715004	0.561	0.185	0	8	PLAC9
0	2.0237534749073	0.473	0.137	0	8	TFPI
0	2.01895770035725	0.362	0.066	0	8	SOD3
0	1.86785686115881	0.503	0.139	0	8	CAV1
0	1.85768295031217	0.848	0.524	0	8	COL3A1
0	1.83924355219446	0.825	0.551	0	8	TPM2
0	1.79145470488666	0.482	0.197	0	8	COL18A1
0	1.75314977837107	0.721	0.413	0	8	BGN
0	1.73702471553082	0.847	0.534	0	8	FN1
0	1.71744558634245	0.528	0.196	0	8	PRSS23
0	1.64385874719028	0.309	0.055	0	8	CCDC102B
0	1.62266831938085	0.264	0.018	0	8	RARRES2
0	1.59904247174528	0.736	0.562	0	8	ITGB1
0	1.59572294276106	0.372	0.124	0	8	LHFPL6
0	1.57438006702544	0.861	0.699	0	8	DSTN
0	1.39607027264525	0.276	0.06	0	8	EDNRA
0	1.22979798786855	0.963	0.831	0	8	IFITM3
0	1.22145446923312	0.798	0.545	0	8	TPM1
0	1.15584977325805	0.903	0.81	0	8	HSPB1
0	1.11676297917693	0.918	0.869	0	8	CALM2
0	-1.55859065549247	0.436	0.865	0	8	S100A10
0	-1.56331924881897	0.373	0.79	0	8	CSTB
0	-2.17321014612642	0.156	0.641	0	8	CKB
0	-2.22032558275461	0.28	0.671	0	8	TYROBP
0	-2.68212958908073	0.357	0.79	0	8	CD74
0	-2.7887856528366	0.224	0.688	0	8	HLA-DRB1
0	-3.9071531661742	0.286	0.758	0	8	SPP1
7.64588696866491e-295	-2.23941889139501	0.225	0.662	1.7529725053058e-290	8	IBSP
5.91618409591817e-293	-2.54745135512067	0.187	0.586	1.35640352767116e-288	8	HLA-DPA1
3.69915379814874e-289	-1.75358713917995	0.146	0.539	8.48104991301561e-285	8	LAPTM5
2.11879804030736e-281	-1.53922306246704	0.117	0.519	4.85776826701267e-277	8	CAPG
3.11238587618491e-273	1.48487866115687	0.342	0.119	7.13576709832915e-269	8	PDGFRB
2.37844728500705e-271	-1.60503413039714	0.831	0.943	5.45306609033566e-267	8	RPL30
1.14594663208557e-269	1.43442866730639	0.343	0.122	2.62731184338258e-265	8	NOTCH3
4.94928892195844e-269	-2.21866756098465	0.233	0.646	1.13472347113741e-264	8	ACP5
1.05708945461578e-262	-2.36409487476314	0.367	0.737	2.42358899259759e-258	8	HLA-DRA
4.86551615574582e-260	-1.49291851240268	0.356	0.747	1.11551688902784e-255	8	CTSD
1.19506767537968e-256	1.25508652203287	0.741	0.567	2.739931659343e-252	8	IFITM2
2.95234408053006e-255	-2.58267835868988	0.146	0.517	6.76883927343126e-251	8	C1QA
3.96019055567791e-251	1.66806703181521	0.577	0.378	9.07952888700274e-247	8	CYTOR
5.27458233857251e-251	1.23485765022249	0.687	0.475	1.20930349276452e-246	8	COL6A2
1.35117233336931e-249	-1.84577141034854	0.197	0.556	3.09783280871581e-245	8	FCER1G
3.16684591295797e-247	-2.24343680518188	0.208	0.573	7.26062762463873e-243	8	HLA-DPB1
1.08397406768443e-246	1.46158209397506	0.512	0.263	2.4852273449801e-242	8	SERPING1
5.28810600758599e-239	-1.51844819344379	0.173	0.543	1.21240406435924e-234	8	RGS10
3.94059552259996e-231	-1.01312179153578	0.393	0.761	9.03460335466493e-227	8	ATP6V0B
1.15690723811284e-225	1.0810502255454	0.636	0.375	2.65244122482131e-221	8	NNMT
2.66178203058908e-225	-1.22039448819504	0.505	0.823	6.10266766153160e-221	8	NPC2
2.05680762154764e-224	-1.58264402314873	0.109	0.451	4.71564283392227e-220	8	CD68
8.50492321127205e-223	1.32477785704032	0.489	0.256	1.94992374464834e-218	8	IGFBP4
2.60120671596302e-218	-1.11591092029136	0.364	0.71	5.96378663768842e-214	8	LGALS3
2.24567532529444e-216	-2.45226107842509	0.134	0.467	5.14865981830255e-212	8	C1QB
5.5121339411266e-213	-1.43944616334864	0.11	0.443	1.2637669486821e-208	8	VAMP8
1.58604876226006e-209	-1.86256784043685	0.268	0.64	3.63633399723364e-205	8	CTSK
8.13586309137391e-206	-2.13604394980518	0.166	0.497	1.8653093309593e-201	8	RNASE1
1.43324291497212e-204	-1.10440804691098	0.324	0.678	3.28599603115657e-200	8	GRN
1.16052768377454e-201	-1.07968877179532	0.142	0.488	2.66074182058988e-197	8	MAFB
2.25211565229323e-200	-1.54573600270777	0.088	0.407	5.16342555601269e-196	8	HLA-DMA
5.50879819750246e-200	-1.73710154254221	0.164	0.492	1.26300216274139e-195	8	AIF1
2.18167870795922e-198	1.54153919216293	0.425	0.225	5.00193477373809e-194	8	COX7A1
1.98553007475054e-194	-1.07670349614673	0.29	0.682	4.55222480238057e-190	8	MMP9
1.45464055597658e-193	-2.11836248149743	0.083	0.385	3.33505440268751e-189	8	C1QC
1.82493761375582e-193	-1.01281948960801	0.278	0.643	4.18403446705797e-189	8	FCGRT
6.48287470552179e-187	-1.09394122098327	0.24	0.595	1.48632868373498e-182	8	FABP5
2.69189231412979e-185	-1.1393162718064	0.077	0.386	6.17170150860538e-181	8	RNASET2
1.23742489712131e-179	1.22417728062348	0.31	0.13	2.83704406163003e-175	8	PDLIM1
1.31925935415699e-179	-1.18022970367137	0.056	0.348	3.02466592127573e-175	8	ITGB2
3.32912409289132e-179	-1.88214886045481	0.082	0.373	7.63268280777192e-175	8	HLA-DQB1
5.47637328758082e-178	-1.11001694618219	0.119	0.43	1.25556810364366e-173	8	RGS3
1.88657514385226e-176	-1.0905151459592	0.062	0.35	4.32535083231007e-172	8	CDKN2A
6.82885459795789e-166	1.28196872589547	0.594	0.446	1.56565149367381e-161	8	COL5A2
3.8495773247281e-163	1.57827403013834	0.406	0.227	8.82592593240413e-159	8	UACA
1.86634264578511e-162	1.13827917662169	0.638	0.495	4.27896378399152e-158	8	SELENOM
6.51242741195095e-162	-1.8686672334089	0.097	0.371	1.493104232738e-157	8	CD14
4.41380531153938e-161	1.3904650845658	0.437	0.259	1.01195314377663e-156	8	FSTL1
3.89775409347812e-158	1.06981008677515	0.686	0.635	8.93638081011729e-154	8	SEPT7
3.93940297266797e-157	-1.28983349056484	0.085	0.359	9.03186919543585e-153	8	CTSS
5.10605763594585e-154	1.85541407665491	0.385	0.205	1.1706658341933e-149	8	CTGF
8.82476072492741e-154	-1.12686941419472	0.03	0.281	2.02325289140411e-149	8	DPT
3.50342578179513e-152	-1.07758198871293	0.047	0.302	8.0323042899217e-148	8	SPI1
4.94812031780175e-150	1.24320715102465	0.294	0.13	1.13445554526241e-145	8	TNFAIP6
3.15333914891472e-146	-1.08966123131598	0.544	0.814	7.22966066671677e-142	8	PSAP
4.497431493301e-146	1.11945209758746	0.259	0.105	1.03112611846912e-141	8	EPAS1
1.24380629010985e-145	-1.25256397724408	0.116	0.394	2.85167468133485e-141	8	MRPL15
6.43055513690111e-145	-1.69732329713685	0.059	0.307	1.47433337623732e-140	8	HLA-DQA1
2.5142685776743e-144	1.13273963739693	0.506	0.318	5.76446356803386e-140	8	COL6A3
2.15556026918076e-143	1.20286858587787	0.255	0.106	4.94205302915073e-139	8	SEPT4
1.61581361317711e-140	1.28006008163878	0.418	0.239	3.70457587093117e-136	8	C1R
4.73118023788777e-140	-1.11614648520325	0.033	0.268	1.08471769314053e-135	8	OMD
2.3072840474818e-139	-1.12179272697417	0.407	0.706	5.28991013566152e-135	8	CTSB
3.53413864464131e-137	1.17341480343773	0.523	0.375	8.10271967056912e-133	8	CNN3
1.59479400581189e-136	-1.44316084761743	0.043	0.276	3.65638421712492e-132	8	FOLR2
1.66647826448989e-136	-1.22160329656425	0.889	0.972	3.82073471699597e-132	8	CST3
2.24445684905721e-135	-1.61984873579314	0.049	0.284	5.14586621783347e-131	8	IFITM5
6.94122466950312e-135	1.31020793693703	0.369	0.208	1.59141457997698e-130	8	PHLDA2
2.80584168413851e-134	-1.15257551227048	0.322	0.633	6.43295322922436e-130	8	SELENOP
1.05579816167018e-130	-1.96760758921378	0.207	0.471	2.42062844526123e-126	8	APOC1
1.47073955641786e-130	1.19451366088995	0.577	0.482	3.37196458099924e-126	8	CD59
1.36415512587552e-129	-1.08776553841832	0.48	0.746	3.12759845709482e-125	8	SAT1
5.08729867738339e-127	-1.44887807309859	0.071	0.305	1.16636496776369e-122	8	RGS1
1.8189950661113e-124	-1.19617665326935	0.044	0.263	4.17040998807338e-120	8	FCGR2A
1.30205780417262e-122	1.37410412561578	0.351	0.192	2.98522792762655e-118	8	MT1E
2.02597645582258e-121	1.13652747078794	0.554	0.435	4.64495622026443e-117	8	CAVIN3
2.8491361293963e-121	-1.41738153205753	0.065	0.285	6.5322144038669e-117	8	MS4A6A
3.6818352811957e-121	1.21727240353543	0.295	0.143	8.44134374919739e-117	8	CRYAB
2.70102098830101e-118	-1.00075959072014	0.051	0.271	6.19263081987773e-114	8	RGCC
8.14300752549148e-114	1.18939122673142	0.287	0.146	1.86694733536943e-109	8	LPP
1.35339504690003e-112	1.05095071617426	0.698	0.629	3.1029288240277e-108	8	ID3
9.46124852941817e-112	-1.29381405547965	0.048	0.25	2.1691804503397e-107	8	MS4A7
2.00212799654438e-111	1.37587483867882	0.252	0.117	4.5902788576773e-107	8	THBS1
3.81953915970285e-106	-1.29820448326527	0.119	0.348	8.75705743145072e-102	8	LYZ
9.57008438703312e-103	-2.17047756737285	0.11	0.319	2.19413324741508e-98	8	CCL4
1.21115233043834e-102	1.14210553200174	0.308	0.171	2.77680894799597e-98	8	MIR4435-2HG
7.63921944726769e-100	-1.68426608229812	0.117	0.331	1.75144384267506e-95	8	MMP13
8.62352162267967e-97	1.19647655849905	0.302	0.168	1.97711480243177e-92	8	SULF1
1.06573953029487e-96	1.16511366406789	0.324	0.193	2.44342102110706e-92	8	MFGE8
1.76733265592124e-96	-1.31199308340131	0.989	0.996	4.05196358023062e-92	8	FTL
1.99594995756844e-95	1.16786755349362	0.273	0.144	4.57611446771716e-91	8	CHN1
1.61777490606818e-78	1.2369186946795	0.331	0.217	3.70907252714252e-74	8	ARID5B
3.87602775007774e-73	-1.79827471612452	0.111	0.284	8.88656882260324e-69	8	CCL4L2
1.51914952699257e-71	1.06614577238298	0.319	0.207	3.48295412053586e-67	8	PHLDA1
4.8704663986365e-65	1.15321742503571	0.357	0.252	1.11665183121539e-60	8	CFH
1.00549089183252e-63	1.08623469933425	0.299	0.195	2.30528896770443e-59	8	PGF
3.08240015980354e-63	1.01128850639503	0.267	0.166	7.06701884638157e-59	8	EPS8
4.51898656537222e-55	1.14848426068889	0.262	0.162	1.03606804984289e-50	8	THBS2
4.8549306131544e-54	1.00829872269022	0.256	0.164	1.11308994167791e-49	8	AXL
4.33452189869193e-47	1.11462159167981	0.313	0.229	9.93775835713098e-43	8	CRIP1
4.53503380146008e-39	-1.57142751722268	0.272	0.406	1.03974719966075e-34	8	CCL3
8.15522619675918e-37	-1.58717568195861	0.213	0.337	1.86974871013098e-32	8	CCL3L1
1.60105768255259e-23	1.03463811363448	0.361	0.322	3.67074494878833e-19	8	HES1
9.60157488500196e-23	-1.02128951311895	0.609	0.743	2.2013530738844e-18	8	APOE
0	3.51775600422659	0.809	0.058	0	9	RAMP2
0	3.48123332774033	0.903	0.253	0	9	GNG11
0	3.20491845953285	0.7	0.017	0	9	PLVAP
0	3.16248810963657	0.597	0.018	0	9	CLDN5
0	3.09568686182021	0.733	0.079	0	9	SPARCL1
0	2.77322809458283	0.731	0.157	0	9	HSPG2
0	2.71923966494049	0.76	0.179	0	9	COL4A1
0	2.63666723365964	0.551	0.007	0	9	VWF
0	2.58953186748402	0.959	0.534	0	9	IGFBP7
0	2.54314506615243	0.662	0.097	0	9	TM4SF1
0	2.48454270576586	0.652	0.067	0	9	EGFL7
0	2.48090113224626	0.672	0.132	0	9	CAV1
0	2.46490080090551	0.594	0.047	0	9	COL15A1
0	2.44337425576065	0.623	0.14	0	9	AQP1
0	2.33783653113396	0.567	0.169	0	9	SLC9A3R2
0	2.33068411567906	0.619	0.035	0	9	ECSCR
0	2.32151854276	0.719	0.193	0	9	COL4A2
0	2.31745972096826	0.473	0.075	0	9	INSR
0	2.31074433202521	0.599	0.021	0	9	ARHGAP29
0	2.29038628543069	0.577	0.016	0	9	ESAM
0	2.2897983674905	0.67	0.075	0	9	PECAM1
0	2.27993020481566	0.578	0.008	0	9	CLEC14A
0	2.27679900931032	0.716	0.175	0	9	CRIP2
0	2.20010172043117	0.474	0.005	0	9	RAMP3
0	2.17892528528274	0.888	0.638	0	9	FKBP1A
0	2.16970482876657	0.561	0.007	0	9	ADGRL4
0	2.15312244482079	0.458	0.012	0	9	TCIM
0	2.07398514382638	0.473	0.006	0	9	PCDH17
0	2.04822176076209	0.519	0.007	0	9	CD34
0	2.04674184955118	0.683	0.304	0	9	MARCKSL1
0	2.03110768212081	0.504	0.022	0	9	SOX18
0	2.02764394740227	0.517	0.108	0	9	SPRY1
0	1.99718346176406	0.691	0.264	0	9	TCF4
0	1.96416115011569	0.542	0.053	0	9	NPDC1
0	1.95913087257662	0.353	0.028	0	9	RBP7
0	1.94927282540685	0.582	0.171	0	9	VWA1
0	1.94908108561404	0.498	0.02	0	9	CALCRL
0	1.93681284665909	0.502	0.006	0	9	EMCN
0	1.92121063496515	0.684	0.266	0	9	ENG
0	1.89502927440584	0.591	0.091	0	9	GIMAP7
0	1.89245403995696	0.641	0.191	0	9	S100A16
0	1.868392957556	0.442	0.012	0	9	PODXL
0	1.85306836770225	0.566	0.096	0	9	CD93
0	1.85028677832367	0.414	0.006	0	9	APLNR
0	1.84163282223433	0.595	0.281	0	9	PRCP
0	1.8144914487552	0.478	0.006	0	9	CDH5
0	1.81120702810407	0.931	0.48	0	9	IFI27
0	1.78400998911052	0.449	0.005	0	9	TM4SF18
0	1.76923104337291	0.526	0.176	0	9	HYAL2
0	1.74340488962975	0.698	0.246	0	9	IGFBP4
0	1.68133865247495	0.463	0.025	0	9	ITM2A
0	1.67933835063664	0.703	0.406	0	9	CCDC85B
0	1.66881110521457	0.441	0.036	0	9	ITGA6
0	1.6502172205551	0.484	0.055	0	9	ICAM2
0	1.64384389706967	0.399	0.006	0	9	FAM167B
0	1.62579109124078	0.448	0.004	0	9	CXorf36
0	1.60382231274939	0.377	0.006	0	9	FLT1
0	1.55818455192045	0.423	0.005	0	9	PCAT19
0	1.52869184916147	0.44	0.076	0	9	EFNA1
0	1.52626041086895	0.388	0.004	0	9	KDR
0	1.51991803071909	0.422	0.045	0	9	NFIB
0	1.51564262690463	0.493	0.127	0	9	SPTBN1
0	1.49602013683662	0.444	0.124	0	9	PDLIM1
0	1.49398076576183	0.435	0.05	0	9	MTUS1
0	1.49221072708997	0.741	0.434	0	9	VAMP5
0	1.48334251979123	0.75	0.482	0	9	A2M
0	1.46626302548958	0.556	0.245	0	9	RGCC
0	1.40940104503867	0.574	0.227	0	9	CAVIN1
0	1.40589338718786	0.64	0.37	0	9	APP
0	1.39883157082611	0.545	0.13	0	9	GIMAP4
0	1.37118090219905	0.65	0.385	0	9	MGST2
0	1.35642478513321	0.4	0.02	0	9	LDB2
0	1.33039723652408	0.338	0.026	0	9	CASC15
0	1.32348421620568	0.363	0.004	0	9	TIE1
0	1.312626845874	0.417	0.074	0	9	ELK3
0	1.30782647969128	0.476	0.173	0	9	DUSP6
0	1.30780647403432	0.446	0.108	0	9	TGFBR2
0	1.2979498507046	0.327	0.01	0	9	FILIP1
0	1.28891738158089	0.356	0.006	0	9	MMRN2
0	1.28855207435666	0.4	0.069	0	9	PALMD
0	1.27657740205683	0.318	0.019	0	9	NOTCH4
0	1.25099190167208	0.353	0.02	0	9	BCAM
0	1.24078812781591	0.343	0.008	0	9	CYYR1
0	1.23270134428116	0.397	0.108	0	9	IL32
0	1.22922722668734	0.348	0.028	0	9	PXDN
0	1.22492527003162	0.385	0.064	0	9	LMO2
0	1.21610437068795	0.421	0.09	0	9	TMEM255B
0	1.19240369844882	0.422	0.097	0	9	EPAS1
0	1.17144795406315	0.339	0.098	0	9	PLK2
0	1.16668581972337	0.295	0.048	0	9	MCAM
0	1.16053388829314	0.364	0.089	0	9	ADAM15
0	1.1532999431773	0.343	0.018	0	9	ADGRF5
0	1.1136353599217	0.366	0.057	0	9	CAV2
0	1.1136138941126	0.273	0.007	0	9	TSHZ2
0	1.10740991478954	0.289	0.018	0	9	CDH13
0	1.10686892011833	0.405	0.14	0	9	PLXND1
0	1.10608235725675	0.325	0.002	0	9	MYCT1
0	1.10420217528623	0.334	0.054	0	9	ETS1
0	1.09399669337121	0.269	0.016	0	9	SNCG
0	1.07300346828121	0.381	0.113	0	9	ITGA5
0	1.07255822750428	0.298	0.064	0	9	TNFRSF4
0	1.06290154875308	0.345	0.081	0	9	TMEM204
0	1.05840207000317	0.302	0.009	0	9	IL3RA
0	1.04956846346144	0.294	0.004	0	9	ROBO4
0	1.02285187433875	0.339	0.082	0	9	NID1
0	1.00496681823766	0.28	0.013	0	9	PCDH12
0	-1.32997492355893	0.95	0.991	0	9	FTH1
0	-1.34881999416622	0.352	0.751	0	9	EMP3
0	-1.43398920294131	0.872	0.973	0	9	CST3
0	-1.77881656104215	0.982	0.996	0	9	FTL
0	-1.96073559273163	0.554	0.893	0	9	S100A4
8.15029961836462e-303	-2.26223297782696	0.505	0.787	1.86861919350246e-298	9	COL1A2
7.76226272591067e-302	1.02281252555218	0.366	0.117	1.77965397516954e-297	9	UTRN
2.48352853788197e-282	1.07728033438385	0.51	0.218	5.69398587880199e-278	9	LPAR6
3.50420724044136e-281	1.00150639730184	0.427	0.154	8.0340959401599e-277	9	TNFSF10
2.21606176481843e-277	1.11179436934655	0.322	0.1	5.08076480819922e-273	9	LBH
1.32662500936044e-274	-2.42725252857488	0.399	0.704	3.04155315896069e-270	9	LUM
1.49526809478755e-270	-2.50013933567126	0.517	0.768	3.42820116091941e-266	9	COL1A1
1.2242301205285e-255	-1.43715434023721	0.195	0.554	2.80679239733569e-251	9	SDC2
1.88708339533992e-253	1.50908536796045	0.567	0.291	4.32651610049583e-249	9	ID1
3.66926284055091e-253	-1.43399154296684	0.236	0.603	8.41251891453108e-249	9	TGFBI
8.16864481378183e-251	-2.12360177617211	0.162	0.528	1.87282519645576e-246	9	SERPINF1
1.42782758567008e-250	1.39927160508011	0.577	0.342	3.27358030566579e-246	9	TSC22D1
1.43777371698548e-246	1.12474904370485	0.713	0.499	3.29638380093262e-242	9	SOX4
5.43033091525169e-241	1.01851016129227	0.287	0.087	1.24501196893976e-236	9	PLPP1
7.83714609799049e-240	-1.88050691995884	0.233	0.558	1.79682248588628e-235	9	PCOLCE
3.86807958797266e-230	1.11838071888279	0.758	0.658	8.86834607134491e-226	9	SNX3
4.34234249638486e-227	-1.75492894906877	0.186	0.524	9.95568864146157e-223	9	DCN
3.37090052008206e-216	-1.41912359127301	0.18	0.515	7.72846362239215e-212	9	CAPG
5.61037839425477e-215	-1.14347091037064	0.15	0.496	1.28629145445079e-210	9	LGALS3BP
4.22625405817371e-214	-1.93601168716258	0.394	0.664	9.68953267917487e-210	9	TYROBP
6.71791382833582e-206	-1.01739801929785	0.601	0.786	1.54021610342255e-201	9	ENO1
1.0963753936013e-202	1.04550522434259	0.517	0.274	2.51365986490969e-198	9	EMP1
2.35518775875454e-201	-1.45264348660676	0.222	0.54	5.39973897449654e-197	9	RGS10
2.0867898857101e-200	1.16422604722702	0.599	0.386	4.78438317096755e-196	9	RDX
2.29122014844765e-200	1.05663837452193	0.442	0.204	5.25308043434592e-196	9	KLF2
5.22952547050145e-199	-2.62054114587368	0.371	0.653	1.19897330462187e-194	9	IBSP
2.53408758928827e-197	1.13213578477307	0.566	0.333	5.80990261596122e-193	9	C1orf54
4.33980072929249e-197	1.06013898355892	0.696	0.564	9.94986113204890e-193	9	ITGB1
1.68562846995873e-196	1.04284758402714	0.436	0.212	3.86464039307439e-192	9	LAMA4
6.34456822876423e-196	-1.49902362242342	0.306	0.591	1.45461915780878e-191	9	CLEC11A
1.3990621698003e-195	-1.76068668715682	0.255	0.552	3.20762983670115e-191	9	FCER1G
4.87954087255336e-191	-1.16082616362967	0.139	0.453	1.11873233585031e-186	9	MXRA8
3.05746294334007e-188	-1.40031068942164	0.483	0.74	7.00984529019578e-184	9	CTSD
2.51277072184703e-187	-1.10798015176759	0.631	0.827	5.76102943397868e-183	9	CYBA
1.11221748581925e-178	1.06101419825859	0.594	0.376	2.54998102973778e-174	9	RHOB
2.19020937740581e-177	-1.14452671519015	0.615	0.817	5.0214930395783e-173	9	NPC2
1.96418637516393e-175	-1.3341239349653	0.301	0.578	4.50329010233834e-171	9	TPM2
2.77349651995107e-175	-1.14811511830035	0.24	0.542	6.35879547129182e-171	9	TYMP
4.30505106399826e-171	1.05857167702069	0.538	0.313	9.87019057442882e-167	9	HES1
5.84215866326725e-171	-2.2718857720033	0.527	0.747	1.33943171672728e-166	9	APOE
8.35872705556195e-169	-2.65829296943129	0.55	0.744	1.91640535202869e-164	9	SPP1
1.59561397524161e-165	-1.00861947052979	0.269	0.56	3.65826416103644e-161	9	PLD3
3.73249713062188e-160	1.00233194297387	0.538	0.335	8.55749617137679e-156	9	MYH9
4.47072817393246e-160	-1.1789952508552	0.175	0.469	1.0250038484375e-155	9	NUPR1
4.6461526965842e-159	1.02341248630545	0.487	0.278	1.06522342874586e-154	9	MMP2
2.12674591202363e-152	-1.41528367104572	0.186	0.446	4.87599035249659e-148	9	CD68
3.00601361722315e-151	-1.60011327810844	0.362	0.63	6.89188742020752e-147	9	CKB
2.93553485003242e-149	1.11406795349725	0.423	0.241	6.73030075066933e-145	9	FSCN1
1.21547558479722e-148	-1.66688747406371	0.226	0.488	2.78672087326459e-144	9	AIF1
8.53404369163632e-148	-1.15222091046985	0.084	0.346	1.95660019718146e-143	9	ITGB2
4.08376056155301e-146	-1.12229852180165	0.117	0.389	9.36283783947259e-142	9	GPNMB
4.37730021471612e-146	-1.17872809008811	0.627	0.809	1.00358362022797e-141	9	PSAP
6.02170231512648e-145	-1.67792979143528	0.305	0.552	1.38059568978905e-140	9	COL3A1
4.47853601525082e-142	-1.02373625749187	0.117	0.38	1.02679395221656e-137	9	OLFML3
9.557008846631e-142	-1.06980723666512	0.202	0.477	2.19113541826709e-137	9	COL6A1
7.10158863864346e-141	1.46268553499758	0.286	0.119	1.62818122718179e-136	9	IGFBP3
1.93192996335596e-138	-1.00596890090068	0.213	0.484	4.42933582698621e-134	9	MAFB
1.5050914228554e-137	-1.04384634818529	0.09	0.34	3.45072310518057e-133	9	OLFML2B
1.15634631586823e-135	-2.13108033382709	0.271	0.51	2.6511551983911e-131	9	C1QA
7.15335279073542e-134	-1.21425827562632	0.19	0.438	1.64004919433191e-129	9	VAMP8
2.72668350295741e-129	-1.49001286336402	0.385	0.633	6.25146726723045e-125	9	CTSK
1.2008703108853e-127	-1.27061057263796	0.162	0.4	2.75323536176674e-123	9	CPE
3.59854121540583e-127	-1.1249407042926	0.36	0.577	8.25037544456095e-123	9	CTSZ
1.30916377658639e-126	-1.0261325413505	0.125	0.371	3.00151979057961e-122	9	BASP1
1.32712845110317e-123	-1.02226758235274	0.072	0.3	3.04270739984423e-119	9	SPI1
7.2485421105666e-118	-1.04561656665747	0.049	0.267	1.6618732496896e-113	9	OMD
1.18866483705954e-116	-1.16519112850837	0.499	0.701	2.72525187192641e-112	9	CTSB
1.78547166150368e-115	-1.77815080498357	0.161	0.381	4.09355087832948e-111	9	C1QC
2.93742417409113e-115	-1.04442560056044	0.153	0.382	6.73463240393873e-111	9	RNASET2
5.80847430587514e-113	-2.03623242515014	0.247	0.461	1.33170890410799e-108	9	C1QB
2.78300797009612e-111	-1.1365982953462	0.113	0.338	6.38060237303937e-107	9	COL6A3
6.03303135474813e-104	-1.15315873514272	0.124	0.335	1.3831930987031e-99	9	PTN
1.58479594949051e-99	-1.08430909114424	0.071	0.269	3.63346167339688e-95	9	LST1
6.26781597514624e-99	-1.41745172892015	0.1	0.303	1.43702216862178e-94	9	RGS1
7.53101183584656e-96	-1.03158257271507	0.074	0.27	1.72663508360454e-91	9	CFD
1.66102578314404e-95	-1.56116397319835	0.431	0.635	3.80823381301435e-91	9	ACP5
1.89117550626261e-92	-1.60453074747613	0.147	0.346	4.33589808320829e-88	9	LYZ
2.99541055090017e-86	-1.10521426392501	0.163	0.355	6.86757777004881e-82	9	CTSS
3.28772574658042e-86	-1.31695970939747	0.102	0.283	7.53776881918493e-82	9	MS4A6A
5.94072013938716e-83	-1.42090809098989	0.468	0.672	1.3620289063573e-78	9	MMP9
8.48215812277082e-83	-1.04262421636953	0.087	0.266	1.94470439280767e-78	9	TMEM176B
1.06554121679817e-82	-1.08270436082934	0.086	0.261	2.44296634775317e-78	9	FCGR2A
1.55877389543101e-81	-1.06189975288089	0.383	0.527	3.57380091005467e-77	9	LAPTM5
2.66962668598033e-81	-1.57924801117252	0.189	0.365	6.1206531029471e-77	9	CD14
1.43747903962477e-80	-1.65219068626301	0.412	0.574	3.29570819414771e-76	9	HLA-DPA1
3.71668035053291e-80	-1.74460153712382	0.28	0.467	8.52123303966681e-76	9	APOC1
1.72698145920695e-76	-1.80325921052477	0.149	0.329	3.95945039152376e-72	9	MMP13
7.90407241576391e-76	-1.45190991276933	0.197	0.367	1.81216668276219e-71	9	HLA-DQB1
3.58314235044627e-74	-1.15409263186747	0.457	0.626	8.21507046686817e-70	9	SELENOP
6.41698169237228e-72	-1.48870406630272	0.41	0.562	1.47122139261019e-67	9	HLA-DPB1
1.85641177315308e-69	-1.14146978892207	0.111	0.272	4.25619527230807e-65	9	FOLR2
1.11561835911564e-64	-1.28008112004574	0.146	0.302	2.55777821194444e-60	9	HLA-DQA1
4.03579740877997e-64	-1.48470550311794	0.527	0.672	9.25287271910984e-60	9	HLA-DRB1
6.60546488126646e-64	-1.70195088254102	0.608	0.724	1.51443493332796e-59	9	HLA-DRA
1.76397072618529e-63	-1.9772074051463	0.16	0.316	4.044255683925e-59	9	CCL4
1.81621549185859e-63	-1.46311266727116	0.146	0.304	4.16403725818418e-59	9	ACTA2
9.96651034646603e-62	-1.01759294792646	0.184	0.35	2.28502182713427e-57	9	POSTN
2.36607495744622e-61	-1.00374869344829	0.286	0.45	5.42470005493694e-57	9	LGMN
4.24040586157871e-57	-1.95744550285174	0.262	0.406	9.72197851884152e-53	9	CCL3
4.5328293819436e-47	-1.85458759648242	0.153	0.281	1.03924179239821e-42	9	CCL4L2
2.76076870371529e-44	-1.91039251412919	0.215	0.337	6.32961440700805e-40	9	CCL3L1
1.33889632188709e-43	-1.25346854522776	0.81	0.815	3.06968759719053e-39	9	TIMP1
1.64386338062129e-40	-1.26133569443967	0.675	0.773	3.76888557275043e-36	9	CD74
2.4813471722402e-37	-1.14144614474922	0.169	0.278	5.68898466179511e-33	9	IFITM5
5.41883521094188e-35	-1.16631876901803	0.188	0.3	1.24237634881264e-30	9	TAGLN
0	3.63897826897983	0.96	0.14	0	10	UBE2C
0	2.65274005048066	0.99	0.298	0	10	HMGB2
0	2.58312879782818	0.924	0.123	0	10	CENPF
0	2.48643242494842	1	0.723	0	10	H2AFZ
0	2.3548716345848	0.913	0.11	0	10	NUSAP1
0	2.33595586838272	0.903	0.151	0	10	NPW
0	2.30181350780088	0.881	0.124	0	10	CKAP2
0	2.29404637240724	0.88	0.099	0	10	TOP2A
0	2.27710582123839	0.995	0.437	0	10	STMN1
0	2.26509175159733	0.902	0.126	0	10	CDKN3
0	2.25667297893846	0.972	0.257	0	10	CKS1B
0	2.13437542281509	0.998	0.827	0	10	TUBA1B
0	2.07703689238966	0.933	0.242	0	10	PTTG1
0	2.07527033295624	0.949	0.414	0	10	TUBB4B
0	2.02548336831381	0.863	0.076	0	10	TPX2
0	1.98752752413565	0.851	0.062	0	10	GTSE1
0	1.95664807645096	0.963	0.148	0	10	PTGDS
0	1.93110507282174	0.799	0.079	0	10	CCNB2
0	1.92911365783543	0.753	0.06	0	10	ASPM
0	1.8796877994129	0.938	0.466	0	10	TUBA1C
0	1.84357510684334	0.993	0.606	0	10	NUCKS1
0	1.81267905275799	0.948	0.238	0	10	SMC4
0	1.80287548053044	0.758	0.078	0	10	CDC20
0	1.80156087957924	0.927	0.335	0	10	UBE2S
0	1.78299074460794	0.877	0.142	0	10	UBE2T
0	1.78121176011122	0.916	0.182	0	10	GGH
0	1.77184461680868	0.855	0.209	0	10	TMEM106C
0	1.75436111552255	0.731	0.16	0	10	NDUFA4L2
0	1.74000504789368	0.97	0.333	0	10	BASP1
0	1.73932547780261	0.971	0.297	0	10	PTN
0	1.73727486856409	0.924	0.377	0	10	MDK
0	1.69612824721577	0.558	0.082	0	10	EGFL6
0	1.69453981980118	0.806	0.085	0	10	MKI67
0	1.68508846316527	0.861	0.183	0	10	PCLAF
0	1.66998332789484	0.768	0.077	0	10	SGO2
0	1.66530625097308	0.767	0.066	0	10	CENPE
0	1.65744205436912	0.903	0.125	0	10	MAD2L1
0	1.6524621521153	0.876	0.121	0	10	BIRC5
0	1.64360575663221	0.904	0.162	0	10	LY6K
0	1.63589557398915	0.927	0.236	0	10	RAD21
0	1.62974373393556	0.742	0.252	0	10	IFITM5
0	1.60438548075981	0.702	0.049	0	10	CENPA
0	1.59963152278233	0.88	0.173	0	10	CENPW
0	1.59863503840054	0.926	0.269	0	10	CSRP2
0	1.58023923212109	0.862	0.198	0	10	MZT1
0	1.55634172134634	0.673	0.094	0	10	CCNB1
0	1.54392829878925	0.911	0.324	0	10	CKS2
0	1.51226461433917	0.752	0.054	0	10	AURKB
0	1.50948232454398	0.895	0.189	0	10	SMC2
0	1.49627768524773	0.987	0.539	0	10	TPM1
0	1.49392223560218	0.999	0.865	0	10	CALM2
0	1.46485075603516	0.993	0.641	0	10	ERH
0	1.45152978974762	0.985	0.363	0	10	CPE
0	1.43949854641808	0.895	0.204	0	10	LMO7
0	1.42939937285879	0.619	0.074	0	10	RRM2
0	1.42448170484456	0.974	0.657	0	10	TUBB
0	1.41519329679842	0.913	0.239	0	10	ALPL
0	1.4124972604097	0.738	0.056	0	10	NUF2
0	1.38720524162898	0.648	0.05	0	10	TROAP
0	1.38474835332163	0.416	0.051	0	10	C1QTNF3
0	1.38377577496982	0.896	0.332	0	10	HP1BP3
0	1.36955707686491	0.661	0.045	0	10	CDCA3
0	1.35392668337275	1	0.966	0	10	LGALS1
0	1.34637968552274	0.665	0.115	0	10	CXCL14
0	1.33284450303633	0.771	0.195	0	10	HMGB3
0	1.28350064972447	0.984	0.648	0	10	HMGN2
0	1.27419727628861	0.791	0.166	0	10	PRRX2
0	1.24381243431828	0.704	0.075	0	10	CDK1
0	1.21646092998295	0.642	0.083	0	10	NPB
0	1.21628648630435	0.962	0.564	0	10	RANBP1
0	1.21405415523916	0.916	0.432	0	10	PPP1CB
0	1.21030897782803	0.61	0.072	0	10	AURKA
0	1.20143160850329	0.742	0.085	0	10	SAP25
0	1.20135661894432	0.622	0.041	0	10	DLGAP5
0	1.19447314603385	0.633	0.066	0	10	HMMR
0	1.18378934172776	0.982	0.627	0	10	PTMS
0	1.15851475361659	0.615	0.039	0	10	CDCA8
0	1.1550850868376	0.988	0.637	0	10	MRPL51
0	1.15146406998325	0.843	0.253	0	10	DTYMK
0	1.1449283104986	0.957	0.471	0	10	H2AFV
0	1.13936030050111	0.882	0.272	0	10	PSIP1
0	1.1367150751217	0.771	0.207	0	10	HADH
0	1.13276948178431	0.986	0.625	0	10	PSME2
0	1.1317446373555	0.874	0.286	0	10	PFN2
0	1.12851178266361	0.998	0.851	0	10	HMGB1
0	1.11920829337995	0.722	0.109	0	10	TMSB15A
0	1.11916005200596	0.983	0.535	0	10	C12orf57
0	1.11162450128676	0.687	0.183	0	10	KPNA2
0	1.11094231191903	0.879	0.292	0	10	ITGAE
0	1.10075024202655	0.695	0.098	0	10	CENPM
0	1.10049850894078	0.827	0.301	0	10	PDLIM7
0	1.09917340579639	0.938	0.309	0	10	CDKN2A
0	1.09239171132764	0.476	0.063	0	10	CRYGS
0	1.08370898394517	0.999	0.939	0	10	GAPDH
0	1.08076396920702	0.635	0.05	0	10	DEPDC1
0	1.06642968356967	0.843	0.261	0	10	RNASEH2B
0	1.06618040381858	0.362	0.038	0	10	GSTA1
0	1.06329896644674	0.976	0.63	0	10	SLIRP
0	1.06141710211995	0.998	0.919	0	10	UBB
0	1.05586802991211	0.993	0.785	0	10	TPI1
0	1.04862695396402	0.931	0.483	0	10	SIVA1
0	1.04835984351936	0.721	0.121	0	10	PHF19
0	1.04633352468525	0.536	0.033	0	10	PIMREG
0	1.03624719143006	0.627	0.047	0	10	PRC1
0	1.03542268039181	0.892	0.424	0	10	SFPQ
0	1.03312847695455	0.895	0.383	0	10	HSPB11
0	1.03114295667754	0.703	0.108	0	10	VRK1
0	1.02650772668579	0.779	0.246	0	10	DPT
0	1.02628901346054	0.861	0.293	0	10	UPF3A
0	1.0203100100769	0.859	0.298	0	10	HACD3
0	1.01289170208979	0.794	0.185	0	10	FBLN1
[truncated: 911 more rows]
