# Supplementary material for: Identification of a pro-protein synthesis osteosarcoma subtype for predicting prognosis and treatment
Source: Sci Rep. 2024 Jul 16;14:16475. doi: 10.1038/s41598-024-67547-z (PMC11252356; doi:10.1038/s41598-024-67547-z)
Supplement: Supplementary file 6 — Supplementary Table 2. [file 41598_2024_67547_MOESM6_ESM.txt]

p_val	avg_log2FC	pct.1	pct.2	p_val_adj	cluster	gene
0	3.88509922383139	0.998	0.565	0	0	SPP1
0	3.328427487575	0.881	0.188	0	0	MMP13
0	2.51007342760513	0.886	0.397	0	0	IFI27
0	2.34325721905646	0.985	0.521	0	0	IBSP
0	2.25125685517821	0.969	0.478	0	0	SERPINF1
0	1.94820545652895	0.885	0.591	0	0	IFI6
0	1.94772586616129	0.902	0.638	0	0	ISG15
0	1.87106146307037	0.692	0.153	0	0	SLC29A1
0	1.81869283300369	0.602	0.187	0	0	SFRP4
0	1.76498884708222	0.564	0.103	0	0	ENPP1
0	1.75306122133538	0.77	0.332	0	0	SERPINE2
0	1.70457766640166	0.814	0.276	0	0	SRPX
0	1.67353962973783	0.991	0.806	0	0	S100A4
0	1.66936867821761	0.674	0.181	0	0	ANKH
0	1.60872845997872	0.95	0.472	0	0	CTSK
0	1.60700329134577	0.714	0.369	0	0	TIMP3
0	1.59921536954689	0.993	0.912	0	0	LUM
0	1.5688693338166	0.466	0.184	0	0	CLU
0	1.51024209487981	0.701	0.183	0	0	FXYD6
0	1.46475240667646	0.995	0.949	0	0	COL1A1
0	1.41385320273483	0.824	0.382	0	0	OLFML2B
0	1.39985554464043	0.696	0.347	0	0	OMD
0	1.34696089228519	0.751	0.347	0	0	FGFR1
0	1.30264477686468	0.493	0.066	0	0	FGF7
0	1.30054872824767	0.782	0.492	0	0	BST2
0	1.26800803644191	0.362	0.063	0	0	TNFSF10
0	1.24926407131903	0.781	0.36	0	0	AEBP1
0	1.24354452110209	0.931	0.732	0	0	LY6E
0	1.22579352978416	0.974	0.865	0	0	HLA-A
0	1.22064118176763	0.976	0.8	0	0	HLA-B
0	1.2057176522607	0.368	0.104	0	0	IGFBP3
0	1.20012970674002	0.895	0.547	0	0	NNMT
0	1.19309998561561	0.995	0.949	0	0	COL1A2
0	1.17677600463434	0.974	0.72	0	0	FN1
0	1.16635066326098	0.587	0.123	0	0	THBS2
0	1.13246276726353	0.827	0.364	0	0	ACP5
0	1.12949726204002	0.835	0.5	0	0	RCN3
0	1.12295108811217	0.463	0.129	0	0	IFI44L
0	1.12124516614402	0.964	0.792	0	0	HLA-C
0	1.09714370546819	0.679	0.177	0	0	C1S
0	1.09695486004405	0.744	0.238	0	0	PRDX2
0	1.09372618804334	0.256	0.042	0	0	WIF1
0	1.09358784120633	0.787	0.497	0	0	COPZ2
0	1.09067654935021	0.753	0.201	0	0	SERPING1
0	1.07812948469692	0.655	0.302	0	0	COL12A1
0	1.06122513262259	0.982	0.933	0	0	IFITM3
0	1.0572237435981	0.435	0.08	0	0	KLK4
0	1.05394443545799	0.933	0.749	0	0	DCN
0	1.05183482835957	0.739	0.344	0	0	CCPG1
0	1.01672477979267	0.857	0.585	0	0	PPIC
0	0.988860406433417	0.476	0.114	0	0	CCND1
0	0.983870910907234	0.676	0.321	0	0	CERCAM
0	0.981787295782413	0.543	0.124	0	0	C1QTNF1
0	0.956500701649478	0.353	0.029	0	0	SMOC1
0	0.948790317758345	0.605	0.278	0	0	MRC2
0	0.946251900114334	0.701	0.427	0	0	TNC
0	0.928226030051668	0.764	0.521	0	0	COL6A3
0	0.923658951536182	0.957	0.813	0	0	CLEC11A
0	0.922845046085445	0.988	0.955	0	0	SPARC
0	0.909291533703808	0.801	0.535	0	0	LGALS3BP
0	0.901321499982085	0.677	0.347	0	0	C1R
0	0.900318422510234	0.776	0.477	0	0	PLEKHA5
0	0.899200851764974	1	0.998	0	0	MALAT1
0	0.888008455417026	0.369	0.038	0	0	MMP23B
0	0.868812404296476	1	0.991	0	0	B2M
0	0.856381143746105	0.892	0.637	0	0	IFITM2
0	0.855604976849249	0.682	0.375	0	0	RCN1
0	0.852670102454556	0.767	0.538	0	0	OLFML3
0	0.835285717780988	0.916	0.75	0	0	SDC2
0	0.82199556555987	0.351	0.043	0	0	CD200
0	0.820293506454647	0.966	0.883	0	0	PCOLCE
0	0.811600384144382	0.436	0.158	0	0	IRX3
0	0.809754447602848	0.596	0.371	0	0	TYMP
0	0.808819588042785	0.558	0.333	0	0	TNFRSF12A
0	0.804338395510225	0.74	0.297	0	0	SRGN
0	0.78845984117613	0.36	0.066	0	0	BMP8B
0	0.769551930400641	0.926	0.77	0	0	EMP3
0	0.757122905874593	0.488	0.169	0	0	FBN1
0	0.75070962520607	0.402	0.107	0	0	IFI35
0	0.74678367931055	0.924	0.753	0	0	MYL12A
0	0.744345430677163	0.513	0.21	0	0	SPHK1
0	0.743503519236866	0.891	0.72	0	0	COL6A2
0	0.739372474381208	0.935	0.813	0	0	CALM1
0	0.728370252150864	0.289	0.04	0	0	BMP3
0	0.726274777165666	0.767	0.509	0	0	CD151
0	0.724431646274106	0.272	0.043	0	0	RAMP1
0	0.722234725647024	0.551	0.284	0	0	NBL1
0	0.715622988014879	0.393	0.102	0	0	COL8A1
0	0.710691818759138	0.556	0.216	0	0	S100A16
0	0.700852093315561	0.509	0.253	0	0	C12orf75
0	0.688731871694511	0.768	0.519	0	0	NUPR1
0	0.684137528469219	0.628	0.334	0	0	EMP1
0	0.681502194041386	0.585	0.322	0	0	MPC1
0	0.680917207061499	0.701	0.47	0	0	KDELR3
0	0.678153127627455	0.814	0.592	0	0	ARL6IP5
0	0.676706563319889	0.46	0.195	0	0	UBE2L6
0	0.671154784336928	0.999	0.961	0	0	CST3
0	0.660887656313174	0.901	0.673	0	0	ATP5MD
0	0.651448898244984	0.772	0.455	0	0	CD59
0	0.648920068808983	0.711	0.463	0	0	RUNX2
0	0.644908652029303	0.953	0.824	0	0	ITM2B
0	0.639129417781764	0.284	0.059	0	0	FMOD
0	0.637844365829767	0.889	0.672	0	0	ATP6V0E1
0	0.611982729355508	0.996	0.988	0	0	FTH1
0	0.60979732816836	0.763	0.533	0	0	CAVIN3
0	0.609212010803749	0.507	0.249	0	0	PLIN3
0	0.602582178664873	0.266	0.067	0	0	OAS1
0	0.598713197385787	0.846	0.63	0	0	CTHRC1
0	0.596395280302246	0.553	0.325	0	0	PSMB9
0	0.59471223387091	0.681	0.451	0	0	GPX8
0	0.589216307765736	0.321	0.118	0	0	LRRC15
0	0.58914784247452	0.272	0.053	0	0	MEGF10
0	0.588336353543755	0.506	0.26	0	0	RPL22L1
0	0.585500504195129	0.343	0.099	0	0	ITGA10
0	0.582507139138971	0.474	0.247	0	0	UNC5B
0	0.580232492937822	0.39	0.155	0	0	RARRES3
0	0.574850006427055	0.769	0.544	0	0	FKBP10
0	0.572626554812694	0.891	0.74	0	0	DBI
0	0.569539188081824	0.42	0.187	0	0	EPDR1
0	0.562589802989958	0.333	0.115	0	0	MYO6
0	0.558615486616709	0.526	0.264	0	0	C4orf48
0	0.552175390299404	0.902	0.638	0	0	CYBA
0	0.54981253391412	0.989	0.972	0	0	TIMP1
0	0.54748906631472	0.512	0.252	0	0	ABRACL
0	0.546599630426558	0.877	0.72	0	0	MYL12B
0	0.545357658328325	0.603	0.354	0	0	SFT2D1
0	0.541842059991027	0.331	0.122	0	0	EPSTI1
0	0.539926026671828	0.873	0.73	0	0	RABAC1
0	0.528071906931206	0.284	0.06	0	0	NT5E
0	0.523040339962695	0.797	0.597	0	0	IFI27L2
0	0.522774460425546	0.877	0.71	0	0	SELENOM
0	0.519796241065014	0.669	0.381	0	0	HLA-E
0	0.516845944390282	0.897	0.712	0	0	NPC2
0	0.516607786531905	0.252	0.076	0	0	KCNN4
0	0.516232608168537	0.561	0.274	0	0	CTGF
0	0.514681182605819	0.302	0.081	0	0	FNDC1
0	0.510285396256083	0.827	0.659	0	0	TMED9
0	0.503194299831035	0.889	0.748	0	0	ARPC2
0	0.500984273091607	0.714	0.504	0	0	ARF1
0	-0.504893386418249	0.914	0.886	0	0	RPS21
0	-0.513256159952921	0.992	0.989	0	0	RPL26
0	-0.532099956565819	0.888	0.867	0	0	ATP5MC2
0	-0.542079876993692	0.88	0.871	0	0	PSMA7
0	-0.556696226065447	0.998	0.997	0	0	RPLP1
0	-0.579052199845869	0.87	0.858	0	0	SEC61B
0	-0.5851686611684	0.971	0.96	0	0	RPL9
0	-0.590012019380366	0.919	0.9	0	0	RPSA
0	-0.611100411441065	0.991	0.991	0	0	RPS27A
0	-0.611328578846304	0.095	0.319	0	0	SEC11C
0	-0.619059722736982	0.991	0.995	0	0	RPS27
0	-0.629074888887139	0.819	0.833	0	0	UQCR10
0	-0.632667956145506	0.991	0.99	0	0	MT-CO2
0	-0.650256469110266	0.968	0.945	0	0	RPL7A
0	-0.656663990115825	0.967	0.968	0	0	RPS29
0	-0.660504447633927	0.988	0.988	0	0	RPL35
0	-0.666606673778875	0.983	0.991	0	0	MT-CO3
0	-0.66820767122028	0.835	0.826	0	0	GPX4
0	-0.668400583862089	0.006	0.266	0	0	PCOLCE2
0	-0.675083710328392	0.928	0.905	0	0	MT-ND1
0	-0.683295191333201	0.799	0.812	0	0	LDHB
0	-0.70100403276986	0.976	0.962	0	0	RPS3A
0	-0.704693327967687	0.956	0.961	0	0	UBB
0	-0.706799393546701	0.101	0.329	0	0	EPS8
0	-0.718595863087599	0.986	0.989	0	0	RPS8
0	-0.720896782117348	0.046	0.307	0	0	STXBP6
0	-0.729773363373345	0.255	0.487	0	0	NASP
0	-0.733235388818358	0.139	0.405	0	0	PLTP
0	-0.73761924322462	0.11	0.339	0	0	ARL4A
0	-0.739614309933473	0.18	0.428	0	0	RNASEH2B
0	-0.74306527986823	0.56	0.687	0	0	PCBP1
0	-0.763681818190845	0.077	0.347	0	0	VWA1
0	-0.777145020579309	0.002	0.285	0	0	ISLR
0	-0.777606231612347	0.039	0.308	0	0	CRISPLD1
0	-0.799988003696491	0.183	0.433	0	0	PRKDC
0	-0.80952229336763	0.985	0.993	0	0	MT-CO1
0	-0.816259831978826	0.452	0.611	0	0	TECR
0	-0.830697522948188	0.052	0.338	0	0	SYNGR1
0	-0.848692830106544	0.462	0.641	0	0	ANP32B
0	-0.858336284082567	0.232	0.468	0	0	MARCKSL1
0	-0.859745237150075	0.977	0.963	0	0	RPL30
0	-0.869290082002266	0.14	0.4	0	0	GMFG
0	-0.869800846844051	0.974	0.94	0	0	RPS20
0	-0.869890026583333	0.107	0.393	0	0	LOXL1
0	-0.881437498901135	0.036	0.281	0	0	NPB
0	-0.898266673151018	0.667	0.712	0	0	GNAS
0	-0.916641160844582	0.477	0.653	0	0	MIF
0	-0.920690426832484	0.073	0.347	0	0	TMSB15A
0	-0.932625322376618	0.544	0.721	0	0	PABPC1
0	-0.93783656526963	0.502	0.666	0	0	DDT
0	-0.940348673024998	0.808	0.855	0	0	TPM1
0	-0.958351493179552	0.149	0.406	0	0	GGH
0	-0.958660684470183	0.892	0.9	0	0	COX6C
0	-0.960714092245924	0.281	0.522	0	0	LAPTM4B
0	-0.986857601194402	0.95	0.947	0	0	HSP90AA1
0	-1.01114611647334	0.003	0.352	0	0	SAP25
0	-1.01862603330866	0.989	0.993	0	0	RPS2
0	-1.0340183012496	0.758	0.806	0	0	ERH
0	-1.07169982257451	0.622	0.741	0	0	RANBP1
0	-1.09616836802684	0.868	0.89	0	0	TUBA1B
0	-1.105237202267	0.295	0.576	0	0	CDKN2A
0	-1.14996993189704	0.967	0.96	0	0	RPS7
0	-1.15244478863429	0.453	0.698	0	0	PTN
0	-1.17770200588045	0.983	0.977	0	0	RPL8
0	-1.18056120332308	0.272	0.513	0	0	DNAJB1
0	-1.30312648150648	0.398	0.62	0	0	PPP1CB
0	-1.31789561869727	0.004	0.256	0	0	CRYGS
0	-1.3223455788347	0.982	0.991	0	0	RPL7
0	-1.32279582885256	0.366	0.591	0	0	CSRP2
0	-1.476584785534	0.387	0.648	0	0	BASP1
0	-1.48295971360181	0.172	0.448	0	0	HMGB2
0	-1.48552266253575	0.757	0.848	0	0	H2AFZ
0	-1.52183719572336	0.174	0.573	0	0	ALPL
0	-1.53638761751097	0.022	0.373	0	0	CFD
0	-1.65810322459053	0.017	0.494	0	0	LY6K
0	-1.71157160580602	0.246	0.601	0	0	STMN1
0	-1.73446544140429	0.457	0.733	0	0	APOE
0	-1.82386591994362	0.08	0.308	0	0	UBE2C
0	-2.09841257150757	0.11	0.47	0	0	IFITM5
0	-2.18455005179423	0.006	0.329	0	0	EGFL6
0	-2.18995216279303	0.012	0.432	0	0	NPW
0	-2.39652672020684	0.037	0.384	0	0	CXCL14
0	-2.90460543248528	0.039	0.523	0	0	NDUFA4L2
0	-2.96475816884353	0.025	0.524	0	0	PTGDS
2.60712172085661e-305	-0.804999278555984	0.118	0.344	5.97734796940794e-301	0	PCLAF
4.51970998082105e-303	0.505431889232312	0.291	0.099	1.03623390730284e-298	0	PDGFRL
5.1022006014162e-303	-0.712161606036348	0.801	0.8	1.16978153188669e-298	0	TMBIM6
8.6426269575199e-303	-0.667339076871566	0.205	0.43	1.98149508255059e-298	0	MRPL15
1.3584588467191e-300	0.719103322337036	0.266	0.084	3.11453859787288e-296	0	IFIT1
1.71973439257202e-300	-0.68888786685241	0.677	0.722	3.94283504184988e-296	0	NDUFB9
3.61046106469319e-300	-0.600638767828651	0.127	0.343	8.27770408302208e-296	0	PDRG1
3.54621715917393e-299	0.501778169567217	0.433	0.209	8.13041208083807e-295	0	SP100
6.71237096826166e-299	0.697380659686615	0.674	0.473	1.53894529189335e-294	0	COL5A1
5.62573855526654e-298	-0.704645468434023	0.27	0.491	1.28981307856596e-293	0	POLR2I
2.5926497721718e-296	-0.769649358799941	0.733	0.764	5.94416813265828e-292	0	SLIRP
9.85949887579914e-291	-1.02532398011458	0.066	0.257	2.26048730725447e-286	0	NUSAP1
1.04611706013549e-288	-0.611200154134675	0.149	0.368	2.39843258377264e-284	0	EML4
1.9895706217861e-287	-0.645522157031815	0.638	0.738	4.56148856456899e-283	0	SRSF3
3.66199099863454e-287	-0.751781777936714	0.548	0.661	8.3958467625694e-283	0	SIVA1
8.5913232485219e-287	0.571163474766903	0.44	0.221	1.96973268118862e-282	0	ENPP2
2.51461019432268e-286	-0.716339574238438	0.934	0.936	5.76524679252362e-282	0	CALM2
2.28752976437519e-285	0.730766659335906	0.833	0.645	5.24461949078299e-281	0	TGFBI
1.98863967475077e-284	-0.710220268716358	0.511	0.64	4.5593541823011e-280	0	SNRPD3
9.0081274472589e-282	-0.68870004412225	0.612	0.693	2.06529337983305e-277	0	ELOC
1.13121210085177e-279	-0.515975763087658	0.086	0.285	2.59352998362285e-275	0	SIGIRR
2.10168289651185e-279	0.564195598463246	0.529	0.296	4.81852837683271e-275	0	RGS10
8.90571503404332e-279	-0.637532216322101	0.187	0.405	2.04181328585511e-274	0	GUSB
1.28028371391476e-278	-0.7622072812089	0.432	0.596	2.93530647089238e-274	0	ILF2
1.39938041796136e-278	-0.561588657425391	0.067	0.252	3.20835948426002e-274	0	PHF19
1.15237269576346e-277	-0.763284522102474	0.154	0.363	2.64204487957688e-273	0	SMC2
3.27959696443833e-277	-0.694128319043078	0.388	0.57	7.51913196036776e-273	0	CCT4
7.35198756309019e-275	-0.796606768754961	0.211	0.421	1.68559018858969e-270	0	RAD21
2.43592933137176e-273	-0.634738797493875	0.199	0.411	5.58485517803603e-269	0	RBBP7
1.0749978379727e-272	-0.716933343557138	0.268	0.469	2.46464754312002e-268	0	CYB5A
6.40421446802445e-271	-0.977481365134627	0.334	0.527	1.46829425108397e-266	0	TUBB4B
1.29352935410302e-270	0.50920017153091	0.27	0.093	2.965674750152e-266	0	PLAT
3.43071038430884e-270	-0.623894107022839	0.729	0.754	7.86558969810488e-266	0	MTDH
2.54291406535244e-269	-0.665701755179844	0.633	0.708	5.83013907763353e-265	0	PTGES3
1.15076855030317e-268	0.599004658987023	0.265	0.094	2.63836705528009e-264	0	CA2
4.09571913755185e-266	0.734610409757756	0.351	0.16	9.39025526666512e-262	0	OGN
7.98537507539583e-265	0.511210052297357	0.646	0.452	1.830806943536e-260	0	EFEMP2
2.0009865307309e-264	-0.641227567676864	0.229	0.433	4.58766181900674e-260	0	SNRPA1
1.1898814218199e-263	-0.594739587142385	0.161	0.363	2.72804113580649e-259	0	IFI27L1
1.5652087653121e-262	0.55831305508422	0.439	0.236	3.58855413623105e-258	0	PLAUR
3.90957460588923e-261	-0.662102114765772	0.223	0.424	8.96348169892224e-257	0	ECI1
4.5199412578542e-261	-0.768997780582251	0.886	0.889	1.03628693218823e-256	0	SLC25A6
6.90240486171313e-261	-1.0070547096841	0.082	0.265	1.58251436264497e-256	0	CDKN3
1.10894359250337e-259	-0.503965081907337	0.094	0.283	2.54247497453248e-255	0	TEX30
9.71117854010395e-259	-0.900712632967544	0.215	0.408	2.22648190388963e-254	0	TMEM106C
1.0199517912378e-258	-0.665933874964498	0.161	0.363	2.3384434717709e-254	0	FXYD1
1.94904430169334e-257	-0.715262507817167	0.611	0.71	4.46857387049232e-253	0	SET
2.84370768905028e-257	-0.715516054889478	0.078	0.258	6.51976861868558e-253	0	HIST1H1C
2.50916858479647e-255	-0.705759304732431	0.323	0.505	5.75277081436286e-251	0	ITGAE
5.45604872235572e-255	-0.643212836207426	0.627	0.697	1.2509082905745e-250	0	POLR2F
5.36279555978407e-254	0.605329762237707	0.831	0.694	1.22952813799169e-249	0	COL6A1
1.32627802363214e-253	-0.660261069791034	0.212	0.415	3.04075762478141e-249	0	SUPT16H
3.37217896742946e-251	0.550219845203901	0.466	0.271	7.73139471862553e-247	0	MFAP2
4.55306036341308e-249	-0.673236909312442	0.195	0.388	1.04388014951972e-244	0	HADH
7.19994408598449e-249	-0.700349022380331	0.407	0.58	1.65073118059366e-244	0	CCT3
6.19497540552206e-248	-0.686162020387946	0.114	0.303	1.42032201122404e-243	0	HMGB3
8.88202565151035e-248	-0.535487898268931	0.841	0.852	2.03638202112178e-243	0	ATP5MPL
1.60685433793689e-247	0.563914245073836	0.598	0.403	3.68403494058791e-243	0	ATP2B1
2.32254218545628e-247	-0.661393875902044	0.526	0.652	5.32489246859562e-243	0	PCBP2
1.02637135329562e-245	-1.04297222528425	0.084	0.263	2.35316160170086e-241	0	CENPF
3.79317949681796e-243	-0.966327122223048	0.141	0.338	8.69662263235453e-239	0	APOC1
7.77670740150894e-242	-0.626364298777188	0.998	0.998	1.78296570594395e-237	0	TMSB4X
2.47278036348311e-241	-0.662690458013911	0.345	0.518	5.66934353935773e-237	0	DGCR6L
4.2406628742002e-241	0.516710376511358	0.309	0.133	9.7225677716788e-237	0	XAF1
4.79756739376063e-240	-0.676925337268693	0.328	0.509	1.0999382763675e-235	0	HACD3
5.00488366913409e-240	-0.516359684492905	0.137	0.332	1.14746967882237e-235	0	KRAS
3.75765133913145e-237	-0.565016888779694	0.095	0.278	8.61516722522668e-233	0	RGCC
5.51039959138613e-236	0.573163091632044	0.426	0.24	1.2633693143171e-231	0	LRRFIP2
1.0803717349259e-235	-0.793307227363774	0.26	0.462	2.47696827666461e-231	0	CRIP1
5.62864569402549e-235	-0.660149451805054	0.082	0.253	1.29047959826922e-230	0	MAD2L1
1.94479284023101e-234	-0.576016871264207	0.713	0.761	4.45882654479765e-230	0	NAP1L1
1.44448306370082e-232	-0.605821340141695	0.206	0.4	3.31176632014688e-228	0	COPS3
1.75626736203537e-232	-1.41738398877755	0.502	0.663	4.02659418093849e-228	0	MGP
7.89076926209852e-232	-0.654963162593042	0.491	0.618	1.80911666872133e-227	0	C1QBP
4.78790673499646e-231	-0.524741707791891	0.099	0.279	1.09772337713264e-226	0	NBPF14
1.04351889664316e-230	-0.567952014557733	0.681	0.778	2.39247577433378e-226	0	TAGLN2
9.98720663521976e-230	-0.994301534090274	0.243	0.43	2.28976686525683e-225	0	UBE2S
1.99493283734525e-229	-0.620056899014562	0.29	0.477	4.57378251618146e-225	0	LAGE3
2.25845676099604e-228	-0.617559554059086	0.227	0.418	5.17796381593563e-224	0	NQO2
1.42113826440486e-226	-0.688109018761016	0.307	0.479	3.25824369880103e-222	0	IDH2
3.49356460139852e-224	-0.72617366737756	0.544	0.613	8.00969556162639e-220	0	CYC1
9.17833773119434e-224	0.574854475440553	0.377	0.197	2.10431749163093e-219	0	MMP11
1.6045657778094e-217	-0.506783169543073	0.137	0.317	3.67878795878361e-213	0	TFDP1
6.4671169163664e-215	-0.547383963936302	0.22	0.409	1.48271589541532e-210	0	TERF1
8.7375571802074e-215	-0.619394241584122	0.395	0.55	2.00325973470615e-210	0	CCT2
2.73183225288134e-214	-1.11977689768424	0.236	0.407	6.26327180618104e-210	0	CKS1B
4.42892121249018e-214	-0.601162982667508	0.123	0.298	1.01541876638762e-209	0	UBE2T
1.21995788379485e-213	-0.567111603963568	0.162	0.347	2.79699744017646e-209	0	SNHG9
7.20851220232761e-213	-0.610674173575552	0.985	0.99	1.65269559262765e-208	0	RPL39
1.00115518997659e-212	-0.501203670854122	0.184	0.376	2.29534850405932e-208	0	CCDC88A
5.81534509927413e-212	0.549185842295311	0.709	0.552	1.33328417091058e-207	0	POSTN
1.1285390964648e-208	-0.618264530336599	0.558	0.663	2.58740158646485e-204	0	PSMB7
3.70305473940772e-208	-0.615525669784112	0.568	0.657	8.48999360104009e-204	0	PA2G4
5.07044691643853e-207	0.547788287302325	0.285	0.131	1.16250136453186e-202	0	NCAM1
1.22548999245513e-204	-0.587967828996462	0.63	0.699	2.80968090570188e-200	0	YWHAE
2.95013519241956e-204	0.557340426607996	0.527	0.34	6.76377495566032e-200	0	XIST
1.23344057108408e-200	-0.596302405260672	0.411	0.553	2.82790919732447e-196	0	MRPL13
2.68030664877356e-200	-0.888894182355968	0.362	0.533	6.14513905364315e-196	0	HNRNPH1
8.81856908034909e-200	-0.560780333676453	0.594	0.679	2.02183333305164e-195	0	EIF3H
3.04872820597625e-199	-0.824655858697246	0.314	0.493	6.98981915784175e-195	0	CD81
4.62987918461683e-199	-0.626306553552234	0.574	0.684	1.0614924006571e-194	0	CPE
2.78357011344735e-198	-0.556819177702426	0.238	0.415	6.38189119910074e-194	0	EIF2S1
3.84326769774997e-198	-0.503738556723125	0.116	0.29	8.81145985063135e-194	0	TYMS
6.11750285699098e-198	-0.600412017783884	0.218	0.406	1.40255988002232e-193	0	CRIP2
4.86301990606255e-196	-0.586869438217293	0.851	0.834	1.11494457386296e-191	0	ENO1
5.02020018078091e-193	-0.504666189814204	0.772	0.789	1.15098129544764e-188	0	PSMA4
7.39742095219069e-193	-0.519876231380734	0.177	0.354	1.69600670170876e-188	0	USP1
2.92832281217284e-191	-0.592024665451805	0.39	0.537	6.71376571146866e-187	0	CCT5
1.08202874466161e-189	-0.581473925132986	0.463	0.601	2.48076730288566e-185	0	SRSF7
1.78627810863417e-187	-0.554148771523881	0.224	0.394	4.09539981966557e-183	0	PRRX2
1.36931430395245e-186	-0.647242051403561	0.435	0.563	3.13942690467178e-182	0	HSPB11
1.38201365007232e-186	-0.64699272485349	0.467	0.591	3.1685426955208e-182	0	ARGLU1
8.52661454652008e-186	-0.594411240526387	0.407	0.542	1.95489691708066e-181	0	XRCC6
1.02629776690856e-185	-0.533293882198631	0.741	0.778	2.35299289019126e-181	0	EIF3E
5.01999420923228e-185	-0.573885367953036	0.556	0.644	1.15093407235068e-180	0	RPS19BP1
5.57896728040118e-183	-0.611459976930186	0.316	0.49	1.27908982837758e-178	0	ID2
1.95834402572202e-181	-0.59178717324978	0.427	0.56	4.48989534777289e-177	0	UBE2V2
3.3846304495125e-181	-0.606383935211045	0.523	0.635	7.75994223159732e-177	0	YWHAZ
9.32988861067826e-181	-0.503965519168082	0.182	0.356	2.1390635617702e-176	0	CEBPZ
2.4050815792634e-180	-0.593566469856884	0.345	0.505	5.5141305367772e-176	0	POLE4
2.90414543839329e-180	-0.939882662439039	0.411	0.546	6.6583342466043e-176	0	TUBA1C
2.11405859189905e-179	-0.574462329898284	0.536	0.634	4.84690213364694e-175	0	EIF1AX
4.6718835266078e-179	-0.554196049642975	0.58	0.666	1.07112273614537e-174	0	SNRPB
1.46323372050492e-177	-0.516373798174881	0.697	0.729	3.35475595100162e-173	0	SERBP1
3.6896597260467e-176	-0.547107244310633	0.157	0.321	8.45928285390727e-172	0	UPF3B
6.06481727131955e-176	-0.805867960797555	0.752	0.791	1.39048065579543e-171	0	BGN
3.72004640703853e-175	-0.554590905642705	0.378	0.528	8.52895039741724e-171	0	APEX1
8.57351180990699e-174	-0.551559570657935	0.192	0.358	1.96564905265737e-169	0	DDX39A
5.85479342906184e-173	-0.749762406241871	0.447	0.588	1.34232848948101e-168	0	FABP5
1.3292477023099e-172	-0.519888863054511	0.189	0.355	3.0475662070859e-168	0	DNMT1
1.72818899399052e-171	-0.561643126690285	0.267	0.436	3.96221890652207e-167	0	ZFHX4
2.38042906470916e-168	-0.558163437110658	0.558	0.641	5.45760971665869e-164	0	POLR2K
6.6696363336478e-168	-0.565632853846127	0.369	0.511	1.52914752221543e-163	0	GLRX5
2.19397417253243e-166	-0.639368549065659	0.77	0.761	5.03012458536511e-162	0	NUCKS1
5.21275250219208e-165	-0.509418595709553	0.3	0.459	1.19512776617758e-160	0	RNPS1
8.13390768872563e-165	-0.546407203942771	0.454	0.566	1.86486101579413e-160	0	MRPS34
4.9240007993296e-164	-0.697596232556736	0.118	0.263	1.1289256632623e-159	0	ARHGDIB
5.9491521784823e-164	-0.646786885277383	0.711	0.745	1.36396211996064e-159	0	HMGN2
2.03816316544282e-159	-0.530449557445519	0.294	0.439	4.67289668941075e-155	0	UCHL3
8.89222942613276e-158	-0.574999927869608	0.182	0.335	2.03872144052946e-153	0	MZT1
1.96171773677259e-157	-0.55420695072347	0.467	0.58	4.49763025509852e-153	0	SDF2L1
2.6059424918123e-157	-0.51690421923307	0.383	0.529	5.97464435097805e-153	0	TCEA1
1.29691726228674e-156	-0.530632453288769	0.391	0.525	2.97344220724482e-152	0	SMDT1
2.44743275154854e-156	-0.566143627256516	0.412	0.54	5.61122906947534e-152	0	PPP1R14B
1.9710103329558e-155	-0.622741558567536	0.362	0.51	4.51893539036776e-151	0	NCOR1
8.46047711573145e-155	0.55515192769574	0.462	0.313	1.93973358832375e-150	0	BAMBI
9.47898151819225e-153	-0.541141552164391	0.685	0.729	2.17324609267594e-148	0	AURKAIP1
2.70713006728781e-149	-0.813987976073738	0.14	0.283	6.20663710527076e-145	0	CAV1
6.82135092041679e-146	-0.632790762683755	0.244	0.393	1.56393112552396e-141	0	HDGF
3.53343862946749e-145	1.36857915202291	0.352	0.214	8.1011147457801e-141	0	ASPN
7.88443148918907e-145	-0.552218951611761	0.388	0.51	1.80766360752638e-140	0	CDK4
1.37159558631535e-141	-0.533669843677504	0.123	0.26	3.1446572007452e-137	0	SPATC1L
5.36086911932288e-140	-0.519846517314333	0.315	0.461	1.22908646298716e-135	0	TPRKB
1.14040986808577e-139	-0.506376676539967	0.191	0.337	2.61461770456024e-135	0	PHGDH
4.43468109597568e-138	-0.506862380811063	0.553	0.639	1.01673933487434e-133	0	KTN1
4.11543036828323e-136	-0.501675606291411	0.345	0.481	9.43544720536296e-132	0	HPF1
1.84339953814304e-135	-0.79792931439201	0.258	0.397	4.22636212110056e-131	0	CKS2
4.03367931609184e-135	-0.507619976276569	0.628	0.686	9.24801656800376e-131	0	RBM8A
8.1831860284954e-134	-0.566717903312662	0.369	0.533	1.87615906075314e-129	0	ID1
2.13109643395412e-133	-0.714095193749982	0.179	0.319	4.88596479412661e-129	0	PTTG1
1.583002746959e-131	-0.500157879491382	0.318	0.451	3.62935039795291e-127	0	COMMD4
1.18936559127411e-128	-0.519076933597004	0.583	0.631	2.72685849111414e-124	0	RPN2
7.52220200582375e-128	-0.580134336307137	0.424	0.537	1.72461525387521e-123	0	SFPQ
5.33389890666922e-127	-0.506626735840078	0.498	0.597	1.22290300233205e-122	0	EIF3L
3.47248044863273e-125	-0.517653950313941	0.474	0.575	7.96135592458026e-121	0	H2AFV
3.98467548874118e-124	-0.508993181720024	0.461	0.557	9.13566549303691e-120	0	LAMP1
1.85064019289985e-122	-0.519712190036543	0.392	0.526	4.24296277026148e-118	0	H1FX
5.28085901062141e-122	-0.566229946495628	0.237	0.376	1.21074254536517e-117	0	HSPH1
1.13832495166402e-120	-0.542117617719672	0.438	0.54	2.60983761668011e-116	0	TMEM256
1.06887700336123e-106	-0.505216773039994	0.541	0.614	2.45061430560629e-102	0	SRM
6.4363290543836e-104	-0.854723685511317	0.174	0.291	1.47565716229853e-99	0	C1QB
9.47088726914601e-101	-1.11201272697294	0.207	0.318	2.17139032419711e-96	0	MT1X
3.9471431738807e-96	-0.517528829532941	0.462	0.54	9.04961515475627e-92	0	HSD17B10
1.94489901334402e-94	-0.537613960467838	0.271	0.387	4.45906996789384e-90	0	SMC4
1.55815615868394e-90	-0.508601171436469	0.986	0.963	3.57238462501468e-86	0	GAPDH
9.33391702673529e-90	-0.605694555488008	0.36	0.471	2.1399871567196e-85	0	NFKBIA
1.7600337278097e-85	-0.554005155344236	0.757	0.741	4.03522932774929e-81	0	LGALS3
3.64024011956829e-69	-0.947969212582803	0.345	0.434	8.34597852213423e-65	0	HIST1H4C
5.38150597544153e-68	-0.854674674635614	0.24	0.331	1.23381787498948e-63	0	C1QA
1.03523917910676e-53	-0.791970205022575	0.255	0.336	2.37349286593807e-49	0	RNASE1
4.87660486712646e-51	-0.646293353852382	0.748	0.744	1.11805919788608e-46	0	HSPA1A
5.08971927205518e-38	-0.637363412191566	0.193	0.262	1.16691993750409e-33	0	JUND
3.24243541090108e-34	-0.730282673610054	0.67	0.662	7.43393166657291e-30	0	FOS
3.1669139247697e-33	-0.835596941118458	0.326	0.369	7.2607835553195e-29	0	COL4A2
2.79526757200405e-30	-1.03711794833074	0.291	0.329	6.40870996233369e-26	0	COL4A1
1.85930928069758e-24	-0.528239831429629	0.678	0.647	4.26283838785533e-20	0	MDK
1.63211188576248e-14	-0.817350042315483	0.503	0.51	3.74194292048763e-10	0	THY1
1.30867680307824e-12	-0.668009114156053	0.856	0.77	3.00040330641748e-08	0	IGFBP7
1.70288305060555e-06	-0.589846178523806	0.33	0.339	0.0390419997012334	0	HLA-DPB1
0	3.04087749443342	0.947	0.054	0	1	PTGDS
0	2.83105677503591	0.812	0.026	0	1	NPW
0	2.81114513449954	0.611	0.021	0	1	EGFL6
0	2.12189593244516	0.678	0.057	0	1	CXCL14
0	2.07921609653972	0.461	0.11	0	1	UBE2C
0	1.89128504621871	0.491	0.009	0	1	CRYGS
0	1.81478042732372	0.399	0.014	0	1	C1QTNF3
0	1.79116444737982	0.663	0.18	0	1	IFITM5
0	1.76925160464124	0.828	0.075	0	1	LY6K
0	1.72163153287918	0.923	0.379	0	1	BASP1
0	1.65533880706483	0.709	0.164	0	1	NDUFA4L2
0	1.59854925968395	0.647	0.203	0	1	HMGB2
0	1.5707006207159	0.825	0.299	0	1	STMN1
0	1.53280507630449	0.865	0.343	0	1	CSRP2
0	1.50476895396392	0.68	0.009	0	1	SAP25
0	1.49963901621161	0.881	0.38	0	1	PPP1CB
0	1.45540728650744	0.999	0.971	0	1	RPL8
0	1.43780053870109	0.988	0.835	0	1	TUBA1B
0	1.43194634066481	0.851	0.223	0	1	ALPL
0	1.41045743857727	0.682	0.179	0	1	TMEM106C
0	1.37344372471639	0.876	0.285	0	1	CDKN2A
0	1.34467763392492	1	0.982	0	1	RPL7
0	1.33685319221215	0.975	0.705	0	1	ERH
0	1.33331829501131	0.966	0.499	0	1	CPE
0	1.31446803320963	0.515	0.039	0	1	NPB
0	1.2981709314738	0.296	0.005	0	1	GSTA1
0	1.29032097883221	0.902	0.449	0	1	CYC1
0	1.28494274034348	0.976	0.741	0	1	H2AFZ
0	1.24992639097681	0.726	0.33	0	1	TUBB4B
0	1.23828284034326	0.932	0.59	0	1	RANBP1
0	1.23786577245412	1	0.988	0	1	RPS2
0	1.236747041891	0.999	0.961	0	1	GAPDH
0	1.2287019797277	0.945	0.663	0	1	LGALS3
0	1.21203961534815	0.999	0.935	0	1	RPS20
0	1.19496126285797	0.973	0.777	0	1	TPM1
0	1.1930004547315	0.992	0.856	0	1	COX6C
0	1.17487560970737	0.394	0.085	0	1	CKAP2
0	1.16598530470024	0.926	0.594	0	1	GNAS
0	1.16580411603062	0.741	0.384	0	1	TUBA1C
0	1.14529480934056	0.998	0.948	0	1	RPS7
0	1.12985913175951	0.565	0.042	0	1	CRISPLD1
0	1.12877374853062	0.537	0.013	0	1	ISLR
0	1.08192811094767	0.383	0.108	0	1	CENPF
0	1.07255405595283	0.98	0.814	0	1	TPI1
0	1.07221516429148	0.775	0.292	0	1	LMO7
0	1.07185709669755	0.853	0.577	0	1	MDK
0	1.06791048941695	0.622	0.165	0	1	GGH
0	1.06320413498375	0.974	0.783	0	1	ENO1
0	1.05961994863896	0.647	0.119	0	1	LOXL1
0	1.05782032173309	0.913	0.464	0	1	PTN
0	1.05731987133218	0.881	0.478	0	1	DDT
0	1.05024094976373	0.997	0.928	0	1	HSP90AA1
0	1.0196402453507	0.684	0.175	0	1	RNASEH2B
0	1.00441720596579	0.752	0.284	0	1	LAPTM4B
0	1.00189491281818	0.946	0.687	0	1	NUCKS1
0	0.994203193020846	0.716	0.236	0	1	UCHL3
0	0.993884263917949	0.383	0.093	0	1	NUSAP1
0	0.993359174770308	0.719	0.245	0	1	CYB5A
0	0.988756583576931	0.471	0.173	0	1	PTTG1
0	0.975034241459789	0.541	0.055	0	1	STXBP6
0	0.973217444803095	0.301	0.068	0	1	AOC2
0	0.970740396947888	0.255	0.05	0	1	GRP
0	0.969574409050484	0.924	0.609	0	1	NDUFB9
0	0.969149337792693	0.494	0.017	0	1	PCOLCE2
0	0.968044714730142	0.844	0.41	0	1	ARGLU1
0	0.962928239673376	0.95	0.736	0	1	TMBIM6
0	0.962382943608514	0.753	0.37	0	1	PDLIM7
0	0.957356701533218	0.712	0.279	0	1	IDH2
0	0.9443767556647	0.615	0.179	0	1	HADH
0	0.942799085327866	0.984	0.884	0	1	MT-ND1
0	0.941512551595151	0.928	0.676	0	1	SLIRP
0	0.941414635748469	0.962	0.74	0	1	LDHB
0	0.932148716437967	0.496	0.111	0	1	UBE2T
0	0.92770480909147	0.803	0.352	0	1	XRCC6
0	0.924696264083434	0.521	0.137	0	1	PCLAF
0	0.914501017017683	0.665	0.204	0	1	ECI1
0	0.914402238176202	0.99	0.841	0	1	S100A10
0	0.912507351369162	0.828	0.384	0	1	LAMP1
0	0.902636995093705	0.379	0.111	0	1	CDKN3
0	0.896397579118958	0.334	0.091	0	1	TOP2A
0	0.896093921086716	0.752	0.294	0	1	ITGAE
0	0.892056086072127	0.541	0.251	0	1	CKS1B
0	0.891573008294893	0.788	0.334	0	1	SMDT1
0	0.89154600653364	0.539	0.159	0	1	MZT1
0	0.889400563192416	0.968	0.77	0	1	GPX4
0	0.889101815827732	0.553	0.1	0	1	TMSB15A
0	0.883335556097833	0.303	0.052	0	1	GTSE1
0	0.871621988753399	0.868	0.506	0	1	SIVA1
0	0.870408065011139	0.982	0.812	0	1	SEC61B
0	0.869949756922137	0.92	0.573	0	1	PTGES3
0	0.868529451506781	0.753	0.31	0	1	EBPL
0	0.865324547113039	0.864	0.469	0	1	SNRPD3
0	0.863624169722526	0.685	0.231	0	1	ZFHX4
0	0.862774327288354	0.937	0.66	0	1	MTDH
0	0.857083592085047	0.72	0.291	0	1	ID2
0	0.854601565679488	0.902	0.556	0	1	ELOC
0	0.852086060871265	0.763	0.313	0	1	DGCR6L
0	0.850480691727054	0.722	0.284	0	1	UPF3A
0	0.849397197534314	0.544	0.084	0	1	SYNGR1
0	0.847872403243846	0.809	0.397	0	1	MRPS34
0	0.833438097537761	0.786	0.359	0	1	CCT2
0	0.833205641998207	0.327	0.07	0	1	TPX2
0	0.833015062924892	0.612	0.217	0	1	RAD21
0	0.832433313982339	0.72	0.265	0	1	LAGE3
0	0.831533360254334	0.907	0.538	0	1	PABPC1
0	0.82990078096017	0.9	0.522	0	1	PCBP1
0	0.824621262171415	0.901	0.58	0	1	EIF4A1
0	0.816685417650605	0.742	0.304	0	1	HACD3
0	0.815559133037567	0.65	0.269	0	1	KCTD12
0	0.811585378767145	0.87	0.513	0	1	PA2G4
0	0.809574054269141	0.802	0.419	0	1	SDF2L1
0	0.80390640891186	0.512	0.106	0	1	SEC11C
0	0.803746274411087	0.589	0.149	0	1	IFI27L1
0	0.802125282642375	0.574	0.26	0	1	UBE2S
0	0.799425686929375	0.565	0.123	0	1	PDRG1
0	0.798421261648338	0.79	0.405	0	1	PFN2
0	0.797881293691731	0.874	0.484	0	1	PCBP2
0	0.795917297932767	0.612	0.202	0	1	PRRX2
0	0.793252574390902	0.638	0.201	0	1	PRKDC
0	0.792164426396266	0.682	0.269	0	1	GPAA1
0	0.791236588800602	0.827	0.426	0	1	TECR
0	0.788627271545738	0.579	0.153	0	1	FXYD1
0	0.788060243712986	0.942	0.71	0	1	ANXA1
0	0.787006328583233	0.636	0.191	0	1	RBBP7
0	0.784959743614776	0.985	0.868	0	1	MT-ND5
0	0.78359340008818	0.592	0.17	0	1	SHMT2
0	0.78314787038455	0.899	0.57	0	1	POLR2F
0	0.782167659436751	0.935	0.66	0	1	PSME2
0	0.781025041626164	0.831	0.453	0	1	C1QBP
0	0.779589643044773	0.828	0.476	0	1	MIF
0	0.779354792996367	0.837	0.515	0	1	RPN2
0	0.774349056981624	0.94	0.69	0	1	MRPL51
0	0.77428256716924	0.962	0.737	0	1	C12orf57
0	0.773932646633861	0.999	0.955	0	1	RPL30
0	0.772415140444977	0.626	0.207	0	1	SUPT16H
0	0.771379244863763	0.784	0.372	0	1	MRPL13
0	0.768881301971709	0.792	0.369	0	1	CCT4
0	0.767962077790109	0.736	0.343	0	1	CDK4
0	0.767640331942655	0.63	0.27	0	1	PCNA
0	0.765931096414799	0.784	0.394	0	1	HSPB11
0	0.759101893283392	0.614	0.067	0	1	CFD
0	0.758324224784015	0.856	0.482	0	1	EIF1AX
0	0.756623870521385	0.618	0.195	0	1	SNRNP25
0	0.754819116732497	0.936	0.645	0	1	ENY2
0	0.752116469727647	0.994	0.937	0	1	RPL7A
0	0.750929136186744	0.898	0.572	0	1	SET
0	0.748763285703749	0.885	0.558	0	1	YWHAQ
0	0.748630767295641	0.349	0.071	0	1	SGO2
0	0.748279418802429	0.701	0.261	0	1	NASP
0	0.748060835874935	0.404	0.05	0	1	QPCT
0	0.743922646001243	0.807	0.44	0	1	MDH1
0	0.742998498760224	0.951	0.718	0	1	ATP5IF1
0	0.742972111156534	0.919	0.636	0	1	NDUFB10
0	0.742089762936963	0.687	0.279	0	1	PSIP1
0	0.742015322157765	0.26	0.058	0	1	ASPM
0	0.738980498661753	0.904	0.571	0	1	YWHAE
0	0.736857962875821	0.524	0.124	0	1	TFDP1
0	0.736505377109233	0.287	0.071	0	1	CCNB2
0	0.725716894877172	0.297	0.031	0	1	RBP4
0	0.72571063547101	0.9	0.62	0	1	COX5A
0	0.725225777028262	0.679	0.263	0	1	DNAJC3
0	0.724795971542577	0.998	0.954	0	1	RPS3A
0	0.723698256616989	0.386	0.097	0	1	MAD2L1
0	0.72120182858645	0.622	0.219	0	1	NQO2
0	0.719630041269629	0.481	0.088	0	1	TEX30
0	0.719427539210744	0.46	0.126	0	1	HMGB3
0	0.716100668271223	0.77	0.418	0	1	HCFC1R1
0	0.713237414589282	0.975	0.831	0	1	PSMA7
0	0.711602725138403	0.64	0.226	0	1	SNRPA1
0	0.710591931585292	0.981	0.851	0	1	ANXA2
0	0.709720477617426	0.431	0.106	0	1	RGCC
0	0.705816305323531	0.932	0.69	0	1	SF3B6
0	0.70368869078055	0.977	0.832	0	1	ATP5MC2
0	0.701087957943912	0.689	0.268	0	1	RNPS1
0	0.699911692234114	0.918	0.635	0	1	SNRPE
0	0.699038329242671	0.629	0.205	0	1	TERF1
0	0.695951829425633	0.307	0.024	0	1	FOLR1
0	0.695300547188517	0.627	0.221	0	1	EIF2S1
0	0.694969075931032	0.613	0.227	0	1	CRABP2
0	0.692126098800081	0.604	0.195	0	1	CBX5
0	0.684062600029804	1	0.995	0	1	RPL10
0	0.682062430466806	0.748	0.339	0	1	DPY30
0	0.680716188990167	0.84	0.452	0	1	ANP32B
0	0.679875991713254	0.995	0.943	0	1	UBB
0	0.679387380502856	0.54	0.254	0	1	SMC4
0	0.677974921867342	0.656	0.286	0	1	COMMD4
0	0.677296452537853	0.864	0.558	0	1	UBE2L3
0	0.675902663631104	0.724	0.343	0	1	PHB2
0	0.675694641426032	0.546	0.105	0	1	VWA1
0	0.674432202592905	0.72	0.339	0	1	GLRX5
0	0.674350551360491	0.997	0.987	0	1	MT-CO1
0	0.67046015288758	0.983	0.86	0	1	RPS21
0	0.6694302087267	0.552	0.162	0	1	PAICS
0	0.668862321662063	0.428	0.054	0	1	MYH10
0	0.668043736462635	0.983	0.869	0	1	EEF1D
0	0.667446279795172	0.739	0.365	0	1	CCT5
0	0.667247292596715	0.956	0.754	0	1	RBX1
0	0.666032973940655	1	0.986	0	1	RPL26
0	0.663601842629476	0.852	0.502	0	1	POLR2K
0	0.663448672942631	0.777	0.389	0	1	UBE2V2
0	0.662306085582242	0.795	0.421	0	1	OCIAD1
0	0.66206296153685	0.589	0.173	0	1	PLTP
0	0.659447676868871	0.364	0.056	0	1	SDC4
0	0.659083177114439	0.526	0.15	0	1	CNDP2
0	0.657569519551902	0.378	0.026	0	1	LPL
0	0.657548724668429	0.738	0.375	0	1	PIGT
0	0.657247911066054	1	0.988	0	1	LGALS1
0	0.656767471784668	0.775	0.412	0	1	UBE2I
0	0.656491564346862	0.955	0.772	0	1	UQCR10
0	0.656170709922764	0.439	0.129	0	1	SQLE
0	0.656107048226259	0.617	0.244	0	1	SNHG7
0	0.655991918326809	0.845	0.507	0	1	RPS19BP1
0	0.655765798981051	0.521	0.174	0	1	SMC2
0	0.655248579767786	0.732	0.412	0	1	HSD17B10
0	0.655229352526941	0.649	0.254	0	1	PUF60
0	0.654228154536355	0.542	0.161	0	1	SAMM50
0	0.652806528005224	0.988	0.873	0	1	RPSA
0	0.652653850994742	0.878	0.582	0	1	ST13
0	0.648552887323972	0.7	0.315	0	1	CACYBP
0	0.643529732607382	0.747	0.409	0	1	MLF2
0	0.643517377143101	0.654	0.291	0	1	CRELD2
0	0.643020583287871	0.417	0.151	0	1	CENPW
0	0.641855860723509	0.356	0.026	0	1	PALMD
0	0.641532044723446	0.967	0.752	0	1	DAD1
0	0.638403226592778	0.77	0.432	0	1	H2AFV
0	0.637893345236033	0.895	0.661	0	1	HMGN2
0	0.63599195286486	0.698	0.309	0	1	HPF1
0	0.63517787309615	0.927	0.662	0	1	NAP1L1
0	0.632056223956065	0.898	0.63	0	1	ZFAS1
0	0.625800796791889	0.969	0.776	0	1	NEDD8
0	0.625334524377516	0.722	0.392	0	1	SFPQ
0	0.622791864054328	0.509	0.133	0	1	POLR3K
0	0.622143676684217	0.252	0.041	0	1	AURKB
0	0.622131561426613	0.54	0.157	0	1	SNHG9
0	0.620257190973095	0.996	0.981	0	1	MT-ND4
0	0.619741139859692	0.518	0.139	0	1	KRAS
0	0.618639484092161	0.861	0.532	0	1	SNRPB
0	0.617255580272067	0.424	0.088	0	1	OXCT1
0	0.615181921125918	0.799	0.456	0	1	COPZ1
0	0.615152545119924	0.993	0.94	0	1	RPS5
0	0.61436914876654	0.54	0.172	0	1	PGP
0	0.614131492269901	0.91	0.653	0	1	ATP5F1B
0	0.611724634751339	0.265	0.007	0	1	ENHO
0	0.611623891514425	0.847	0.514	0	1	SRRM2
0	0.609557664236456	0.992	0.901	0	1	RPS17
0	0.608369618344439	0.717	0.335	0	1	SUCLG1
0	0.607860988804257	0.562	0.158	0	1	EML4
0	0.607070622820409	0.433	0.079	0	1	PAFAH1B3
0	0.605973264455068	0.927	0.678	0	1	RAB2A
0	0.605233361044467	0.795	0.466	0	1	FKBP3
0	0.598719791746314	0.492	0.14	0	1	FHL1
0	0.598671251440258	0.617	0.252	0	1	PAXX
0	0.598054680260848	0.736	0.382	0	1	RALY
0	0.597778202979694	0.596	0.222	0	1	NUBP2
0	0.597573069219562	0.538	0.173	0	1	USP1
0	0.594031228626977	0.763	0.413	0	1	ACP1
0	0.592679811019431	0.753	0.401	0	1	TXNL1
0	0.592143290952336	0.729	0.354	0	1	APEX1
0	0.592093578481433	0.665	0.247	0	1	MARCKSL1
0	0.59170262456309	0.841	0.514	0	1	PSMA3
0	0.590869353386541	0.869	0.548	0	1	EIF3H
0	0.589983233271984	0.789	0.418	0	1	ILF2
0	0.589933773182889	0.865	0.596	0	1	TUBA1A
0	0.588944497857522	0.951	0.779	0	1	HINT1
0	0.587804553674582	0.703	0.346	0	1	HNRNPAB
0	0.58746756049919	0.651	0.294	0	1	PDLIM4
0	0.586364880725287	0.564	0.184	0	1	CCDC88A
0	0.5857153319777	0.86	0.601	0	1	NDUFA6
0	0.585392991346101	0.983	0.853	0	1	ELOB
0	0.58295967796532	0.483	0.126	0	1	NTHL1
0	0.581268336197348	0.614	0.244	0	1	PIGP
0	0.581267614937932	0.943	0.713	0	1	PSMA4
0	0.58083646034919	0.544	0.2	0	1	RRP7A
0	0.580590909052584	0.263	0.067	0	1	CDC20
0	0.580313148279137	0.612	0.252	0	1	ARF3
0	0.580281193361536	0.868	0.515	0	1	APOE
0	0.579366805356567	0.332	0.057	0	1	CENPM
0	0.579065015433585	0.437	0.105	0	1	SIGIRR
0	0.578349277236779	0.372	0.059	0	1	MCM5
0	0.577790976782456	0.629	0.256	0	1	COPS5
0	0.57770131631242	0.905	0.609	0	1	SRSF3
0	0.577148793805049	0.494	0.126	0	1	FAHD2A
0	0.576465796256215	0.522	0.184	0	1	SMC1A
0	0.576348633554326	0.756	0.448	0	1	NME4
0	0.576108835169716	0.963	0.805	0	1	HNRNPA1
0	0.57610173764977	0.288	0.078	0	1	MKI67
0	0.575977916784741	0.659	0.29	0	1	VBP1
0	0.575937659916691	0.614	0.24	0	1	AHSA1
0	0.575746449745273	0.917	0.727	0	1	SOD1
0	0.57534462000529	0.668	0.277	0	1	OTUD6B-AS1
0	0.574543605204304	0.599	0.232	0	1	FLYWCH2
0	0.572873034448492	0.889	0.62	0	1	SNU13
0	0.570603758113575	0.65	0.297	0	1	CETN2
0	0.56977230201859	0.267	0.007	0	1	EFNB2
0	0.569168651402064	0.32	0.043	0	1	DERL3
0	0.568673896941323	0.892	0.611	0	1	RTRAF
0	0.568049786495443	0.705	0.36	0	1	HNRNPH1
0	0.56719418252706	0.641	0.342	0	1	HP1BP3
0	0.566800444621301	0.788	0.441	0	1	SRSF7
0	0.565254226287399	0.676	0.283	0	1	POLR2I
0	0.562845753644484	0.812	0.493	0	1	MRPL52
0	0.562610110068056	1	0.998	0	1	RPL41
0	0.561934133376716	0.597	0.27	0	1	SMC3
0	0.561577101426111	0.846	0.524	0	1	PSMB7
0	0.56066162434191	0.283	0.005	0	1	LKAAEAR1
0	0.560184305775333	0.965	0.819	0	1	SSR4
0	0.557910832014418	0.486	0.13	0	1	WLS
0	0.557882120411835	0.332	0.035	0	1	PLK2
0	0.557848901328297	0.898	0.638	0	1	SERBP1
0	0.557645452347815	0.9	0.664	0	1	PSMB5
0	0.557473437933359	0.569	0.201	0	1	DCAF13
0	0.557118842006779	0.913	0.661	0	1	SEC11A
0	0.556630016060602	0.505	0.216	0	1	KCNQ1OT1
0	0.555569880099349	0.878	0.619	0	1	PPDPF
0	0.554025596938778	0.881	0.615	0	1	NENF
0	0.553432163136867	0.419	0.08	0	1	HAUS7
0	0.552808810489934	0.493	0.159	0	1	PEX2
0	0.552484746012593	0.277	0.005	0	1	COL9A3
0	0.551997290160104	0.369	0.074	0	1	VRK1
0	0.551339531774526	0.967	0.821	0	1	RPL36AL
0	0.551033126658773	0.842	0.554	0	1	TMED10
0	0.549155607854033	0.668	0.276	0	1	FBLN1
0	0.548762156079432	0.747	0.404	0	1	FAAP20
0	0.547757560600712	0.83	0.486	0	1	YWHAZ
0	0.54744520406234	0.857	0.539	0	1	C6orf48
0	0.546955237763088	0.952	0.778	0	1	SUB1
0	0.546237961257779	0.617	0.278	0	1	SLC25A11
0	0.545424883599575	0.257	0.064	0	1	LAMP5
0	0.544452608570635	0.357	0.111	0	1	HIST1H1C
0	0.543764335036752	0.831	0.532	0	1	NAA38
0	0.541200988362065	0.606	0.238	0	1	UTP11
0	0.539957049401329	0.647	0.297	0	1	MED10
0	0.539003660532977	0.653	0.29	0	1	MYL6B
0	0.537804992276742	0.335	0.041	0	1	TBC1D4
0	0.537317872803505	0.546	0.233	0	1	DTYMK
0	0.535359468789698	0.77	0.433	0	1	RBM25
0	0.534139322541057	1	0.987	0	1	RPS27A
0	0.531882629794215	0.397	0.083	0	1	PHF19
0	0.530061569367733	0.256	0.035	0	1	DOK5
0	0.529709322560132	0.358	0.041	0	1	NXT2
0	0.528221568231488	0.774	0.462	0	1	NHP2
0	0.527913711438427	0.604	0.225	0	1	MRPL15
0	0.526887644455395	0.348	0.057	0	1	MSH6
0	0.526801029573218	0.995	0.955	0	1	RPS29
0	0.526207507612105	0.776	0.46	0	1	DEK
0	0.526190247438522	0.634	0.269	0	1	MPHOSPH10
0	0.526064245383505	0.583	0.209	0	1	COPS3
0	0.525032065835372	0.508	0.18	0	1	PHGDH
0	0.523526645504559	0.646	0.302	0	1	NOP56
0	0.523035357727728	0.836	0.541	0	1	VPS28
0	0.522729163627038	0.979	0.865	0	1	TXN
0	0.521567973778604	0.713	0.355	0	1	MRPL40
0	0.521515857316319	0.285	0.085	0	1	TSPAN7
0	0.521282182355561	0.723	0.361	0	1	TCEA1
0	0.519589964428115	0.893	0.624	0	1	SNRPB2
0	0.519264771494731	0.613	0.269	0	1	PPM1G
0	0.517944871667464	0.597	0.28	0	1	NDUFA9
0	0.517161713432402	0.727	0.383	0	1	TOMM22
0	0.51703461325031	0.626	0.276	0	1	CHD4
0	0.516715295958432	0.918	0.722	0	1	RAN
0	0.515799812660218	0.992	0.92	0	1	RACK1
0	0.515087364895915	0.778	0.462	0	1	EIF6
0	0.513553862188109	0.48	0.15	0	1	EXOSC4
0	0.513186310395267	0.552	0.219	0	1	ATXN10
0	0.512921763362742	0.596	0.255	0	1	SWI5
0	0.512627008111275	0.603	0.249	0	1	TM9SF2
0	0.510513501837235	0.264	0.012	0	1	ASS1
0	0.507460795641708	0.534	0.197	0	1	ABCE1
0	0.507036576507635	0.435	0.106	0	1	RAE1
0	0.506973689193986	0.383	0.083	0	1	ROGDI
0	0.506896612446357	0.392	0.101	0	1	CDKN2C
0	0.505216778102342	0.407	0.106	0	1	PCDH9
0	0.503392847886559	0.493	0.221	0	1	PTGES
0	0.50274695734543	0.679	0.339	0	1	STRAP
0	0.502604832951804	0.492	0.162	0	1	CLN5
0	-0.524517714232132	0.986	0.971	0	1	RPS12
0	-0.537304902184319	0.977	0.938	0	1	S100A11
0	-0.548700788709854	0.992	0.971	0	1	RPS24
0	-0.566900443811423	0.962	0.927	0	1	RPL38
0	-0.642265920656364	0.905	0.866	0	1	COX7C
0	-0.665004563274573	0.821	0.799	0	1	TMEM258
0	-0.756143710370876	0.766	0.757	0	1	ATP6V0E1
0	-0.759006103594885	0.953	0.9	0	1	PCOLCE
0	-0.764838578345721	0.989	0.971	0	1	CST3
0	-0.831554372370223	0.997	0.989	0	1	FTH1
0	-0.835816072512966	0.98	0.949	0	1	S100A6
0	-0.843865391502966	0.192	0.422	0	1	S100A16
0	-0.893919032071478	0.059	0.294	0	1	KLK4
0	-0.925468222836518	0.678	0.701	0	1	PPIC
0	-0.948245735299476	0.888	0.85	0	1	HLA-C
0	-0.978937064956489	0.064	0.344	0	1	CCND1
0	-0.98608740409978	0.881	0.874	0	1	ITM2B
0	-0.990660845914595	0.369	0.561	0	1	CCPG1
0	-1.00569856870523	0.707	0.761	0	1	CYBA
0	-1.01809791400736	0.36	0.556	0	1	HLA-E
0	-1.05840184449121	0.569	0.674	0	1	LGALS3BP
0	-1.06939480282223	0.752	0.797	0	1	MYL12B
0	-1.08361207488503	0.9	0.858	0	1	HLA-B
0	-1.11299376349751	0.731	0.757	0	1	COL6A1
0	-1.11406163841015	0.293	0.509	0	1	COL12A1
0	-1.12216380355201	0.026	0.251	0	1	TNFSF10
0	-1.1273623588078	0.991	0.958	0	1	COL1A2
0	-1.12743674191975	0.723	0.783	0	1	ATP5MD
0	-1.14595003056936	0.056	0.395	0	1	C1QTNF1
0	-1.15997115513293	1	0.993	0	1	B2M
0	-1.16807729844159	0.066	0.315	0	1	TFPI
0	-1.20022839083508	0.366	0.63	0	1	ACP5
0	-1.20428971336728	0.99	0.925	0	1	LUM
0	-1.21029482811011	0.043	0.35	0	1	CRYAB
0	-1.22618955421567	0.197	0.536	0	1	CTSZ
0	-1.23705679424576	0.999	0.999	0	1	MALAT1
0	-1.24844285925371	0.443	0.611	0	1	OLFML2B
0	-1.28386191892924	0.431	0.648	0	1	CD59
0	-1.30349551861834	0.181	0.483	0	1	FXYD6
0	-1.30958597795662	0.008	0.337	0	1	FGF7
0	-1.32904756879375	0.748	0.807	0	1	COL6A2
0	-1.34137356166164	0.688	0.762	0	1	IFITM2
0	-1.36024526302159	0.115	0.405	0	1	COL18A1
0	-1.36637678504035	0.99	0.975	0	1	TIMP1
0	-1.41810254233049	0.915	0.906	0	1	HLA-A
0	-1.41957944490095	0.68	0.739	0	1	NEAT1
0	-1.43479195061422	0.302	0.575	0	1	SRPX
0	-1.45404062199212	0.252	0.572	0	1	SRGN
0	-1.47333948762804	0.147	0.569	0	1	PRDX2
0	-1.48371963306478	0.973	0.944	0	1	IFITM3
0	-1.49449526566912	0.014	0.363	0	1	MT1E
0	-1.50372429010484	0.773	0.843	0	1	MYL12A
0	-1.50731116132975	0.117	0.492	0	1	C1S
0	-1.51202987722861	0.532	0.722	0	1	CTSK
0	-1.58855015650865	0.048	0.423	0	1	THBS2
0	-1.63462059699467	0.069	0.384	0	1	ENPP1
0	-1.63493405555019	0.142	0.468	0	1	SLC29A1
0	-1.63634159028524	0.148	0.479	0	1	ANKH
0	-1.63698743044727	0.319	0.62	0	1	AEBP1
0	-1.68957673627138	0.361	0.572	0	1	SERPINE2
0	-1.71702309863596	0.189	0.476	0	1	ADIRF
0	-1.79890842668673	0.884	0.879	0	1	S100A4
0	-1.92468591756987	0.771	0.733	0	1	ISG15
0	-1.98521423380421	0.465	0.783	0	1	NNMT
0	-2.04698723611006	0.042	0.588	0	1	SERPING1
0	-2.10980877684421	0.781	0.84	0	1	FN1
0	-2.11985411182697	0.41	0.735	0	1	MMP9
0	-3.28957601196953	0.371	0.69	0	1	IFI27
0	-3.45936702666869	0.447	0.821	0	1	IBSP
0	-3.60481872733651	0.335	0.823	0	1	SERPINF1
0	-4.32005295343085	0.154	0.603	0	1	MMP13
0	-5.43986079513814	0.622	0.79	0	1	SPP1
1.16811709878977e-302	-0.896479493115619	0.556	0.638	2.67814207239531e-298	1	CD151
2.42566853665827e-301	-0.666231313753767	0.794	0.765	5.56133025399642e-297	1	ARPC3
1.1133222859242e-300	-1.15828920389408	0.231	0.453	2.5525140049384e-296	1	PLAC9
1.08651265726331e-299	-1.33266882843841	0.364	0.53	2.49104756930758e-295	1	C1R
1.36490877725025e-298	-1.04077084614501	0.106	0.331	3.12932635360165e-294	1	IFI44L
8.03788888924545e-294	-0.875396824037226	0.137	0.367	1.8428467856373e-289	1	FBN1
7.70141087588856e-288	-1.99326987298012	0.209	0.417	1.76570247151497e-283	1	SFRP4
1.75770856867947e-285	-0.755803888766559	0.077	0.29	4.02989843541141e-281	1	IFI35
9.463320806006e-282	0.511533330974838	0.829	0.562	2.169655561193e-277	1	LMAN1
1.38955632125764e-269	-0.639106110836369	0.81	0.768	3.1858357777474e-265	1	GUK1
3.0720542768922e-267	-0.890905070605856	0.364	0.552	7.04329884063076e-263	1	SPATS2L
6.20554278456162e-265	0.528158146077777	0.924	0.71	1.42274479421644e-260	1	PTMS
2.65157317851502e-261	-0.85957088168891	0.615	0.643	6.07926182638138e-257	1	RCN3
4.56841866276181e-260	-0.703187664313321	0.077	0.28	1.0474013468114e-255	1	COL8A1
9.79507083576429e-259	0.537948191627534	0.514	0.266	2.24571589051568e-254	1	CKS2
4.54075006984023e-251	-0.995123441830799	0.585	0.627	1.04105776851227e-246	1	COPZ2
6.76997270381983e-251	-1.07719020743527	0.43	0.544	1.55215164180477e-246	1	FGFR1
1.53859377235741e-246	-0.650273998747628	0.949	0.892	3.52753394188383e-242	1	MT-ND3
2.69973381956449e-243	-0.608448099689197	0.811	0.787	6.1896797281155e-239	1	COX7B
6.96410913524741e-243	-0.837199655668434	0.242	0.425	1.59666130143817e-238	1	C4orf48
5.73010779842511e-242	-0.831383420104255	0.091	0.285	1.31374181494492e-237	1	LHFPL6
8.20004331992706e-236	-1.70645190477643	0.75	0.692	1.88002393195968e-231	1	IFI6
2.45239990327661e-235	-0.50064988002292	0.988	0.963	5.62261725824228e-231	1	EIF1
1.09377453009912e-231	-1.58270528057619	0.561	0.667	2.50769686515826e-227	1	MT2A
4.30888279849437e-230	-1.26706862582362	0.258	0.447	9.87897559210803e-226	1	CTGF
2.58537710847869e-216	-0.609053790738405	0.755	0.772	5.92749409660909e-212	1	NDUFA1
2.75510648430165e-213	0.54294367893065	0.37	0.172	6.3166326365584e-209	1	PMAIP1
5.51112234280034e-211	-0.810041515812844	0.136	0.322	1.26353501953383e-206	1	TNFAIP6
6.21467505040644e-208	-0.631587537374624	0.802	0.766	1.42483854880668e-203	1	SELENOM
3.22341009474665e-207	-0.840628340285216	0.6	0.637	7.39031232422564e-203	1	CAVIN3
1.11005774038056e-205	-0.767098219917441	0.489	0.573	2.54502938137051e-201	1	ARPC1B
3.05092909512142e-204	-1.09362783914367	0.994	0.957	6.99486513638487e-200	1	COL1A1
1.41679625042782e-203	-1.08571185581115	0.092	0.262	3.24828876335586e-199	1	IGFBP3
1.66239033027548e-201	-0.8026021067768	0.383	0.499	3.8113623102226e-197	1	CERCAM
3.7431677459175e-201	-1.11827914135163	0.593	0.63	8.58196069106506e-197	1	COL6A3
3.79580825326776e-199	-0.609392295901619	0.11	0.282	8.70264958226700e-195	1	CASP4
8.38368444714146e-199	-0.746960344559972	0.614	0.643	1.92212733319612e-194	1	FKBP10
2.14889232835782e-198	-1.01838337269328	0.439	0.541	4.92676544122597e-194	1	CTSC
1.26731881382274e-197	-0.735188276173977	0.216	0.382	2.90558184445139e-193	1	SPHK1
1.8771479804628e-194	-0.826214871878159	0.252	0.405	4.30373717480705e-190	1	RPL22L1
1.08919446186292e-188	-0.551783689457421	0.827	0.77	2.49719614271312e-184	1	RABAC1
3.28588833707837e-188	-0.73580277563629	0.114	0.285	7.53355619041957e-184	1	YBX3
1.57688805088173e-187	-0.615238782681539	0.764	0.744	3.61533123425654e-183	1	PSAP
4.16249757844406e-186	-1.44086204629174	0.452	0.532	9.5433581980987e-182	1	TIMP3
7.14203709862745e-183	-0.704017749867144	0.519	0.581	1.63745484560232e-178	1	GSTO1
4.43741416591243e-182	-0.772805158260603	0.544	0.626	1.01736594581874e-177	1	IFI16
5.33584653383087e-182	-0.822486349434048	0.312	0.452	1.2233495348114e-177	1	MRC2
7.97890320864427e-182	0.520154706054914	0.878	0.705	1.82932313864587e-177	1	BSG
3.31154755021196e-180	-0.712321360140776	0.507	0.623	7.59238506837097e-176	1	MAP1B
3.41608109157465e-180	-0.78348803830005	0.437	0.526	7.83204911865319e-176	1	RCN1
7.74632554345275e-178	-1.22457699226475	0.601	0.612	1.77600005734741e-173	1	BST2
1.43017960800589e-175	-0.516396879432532	0.867	0.778	3.27897278727511e-171	1	ARPC2
8.85296877413567e-174	-0.634817848094907	0.135	0.299	2.02972015084609e-169	1	RARRES3
5.30905236639733e-167	-0.786678461557009	0.417	0.542	1.21720643604392e-162	1	HLA-DRB1
1.1316805559763e-165	-0.591567558744026	0.994	0.957	2.59460401068686e-161	1	SPARC
1.6566472591935e-165	-0.578353549826738	0.867	0.807	3.79819517115294e-161	1	UBC
7.14725017817438e-161	-0.515850523488559	0.881	0.799	1.63865004835004e-156	1	POMP
1.19234428418416e-159	-0.583832546115048	0.823	0.75	2.73368774034903e-155	1	CLIC1
1.29283590264738e-159	-0.758187565663387	0.16	0.312	2.96408487399964e-155	1	CHN1
1.81080874652474e-159	-0.539039982443372	0.89	0.785	4.15164121315727e-155	1	SDC2
6.82193429617606e-152	-0.685931506034663	0.466	0.532	1.56406487608429e-147	1	PPA1
3.51560594263187e-147	-0.773212043404504	0.599	0.628	8.06022974467208e-143	1	NUPR1
4.5326550912919e-145	-0.581329869053694	0.788	0.751	1.03920183278049e-140	1	ATP5ME
5.05701407820447e-145	-0.601688799490952	0.129	0.271	1.15942161770994e-140	1	STAT1
3.00771561803373e-144	-0.510129688248433	0.939	0.861	6.89578959746593e-140	1	DSTN
1.33469955213101e-143	-0.553392426611884	0.773	0.725	3.06006566317076e-139	1	SEC62
2.3275531147809e-142	-0.7580174467559	0.396	0.493	5.33638102625818e-138	1	TIMP2
6.15809424205365e-142	-0.628173129673783	0.201	0.341	1.41186626687564e-137	1	SP100
9.67152741322513e-142	-0.621109158938328	0.204	0.344	2.21739109003013e-137	1	UBE2L6
1.41708619089377e-140	-0.701568491764086	0.741	0.711	3.24895350986215e-136	1	BTG1
5.15343888819337e-136	-0.585777613173617	0.268	0.395	1.18152893389609e-131	1	ABRACL
1.46148880910758e-134	-0.65473319598834	0.535	0.579	3.35075539264095e-130	1	SH3BGRL
1.94319192734459e-134	-0.613400888882291	0.535	0.577	4.45515613182294e-130	1	APRT
1.89483602759328e-131	-0.512850198240991	0.15	0.285	4.34429056046311e-127	1	CCSER2
3.60918644623786e-130	-0.613270107359114	0.622	0.659	8.27478176528954e-126	1	CD74
3.4803149533978e-126	-0.64728328779589	0.58	0.601	7.97931809365514e-122	1	SELENOW
3.59130883411033e-126	-0.58621727198031	0.58	0.593	8.23379376396476e-122	1	ARF1
2.59109956162492e-122	-0.646242350688257	0.531	0.557	5.94061396493745e-118	1	TMEM167A
4.00181142237395e-122	-0.575508624979675	0.195	0.321	9.17495304807675e-118	1	REEP3
4.42107606568761e-120	-0.705806916685997	0.237	0.364	1.0136201095802e-115	1	SULF1
4.80009153062279e-119	-0.809934428306355	0.907	0.787	1.10051698522589e-114	1	DCN
3.98528286276052e-116	-0.902672737892103	0.292	0.401	9.13705801945105e-112	1	UACA
3.07288519835337e-114	-0.536509588175544	0.841	0.763	7.04520389426478e-110	1	NPC2
8.16501070331396e-112	-1.29255481242365	0.222	0.331	1.87199200394879e-107	1	CLU
1.08100478535742e-107	-0.685951159869197	0.174	0.293	2.47841967138897e-103	1	NOTCH3
6.76050751553215e-106	-0.628309262179199	0.786	0.711	1.54998155808606e-101	1	COL5A2
2.3338862167532e-104	-0.537543738337591	0.237	0.348	5.35090092915007e-100	1	SMIM37
2.36274415112171e-102	-0.521549838978671	0.156	0.271	5.41706351527674e-98	1	DNAJB9
5.92105290402562e-102	-0.574377151394648	0.194	0.303	1.35751979930595e-97	1	IRX3
2.49169904303929e-99	-0.527107666287972	0.283	0.383	5.71271839597618e-95	1	PLIN3
6.48215185841865e-97	-0.671178580547572	0.161	0.27	1.48616295657964e-92	1	CD44
7.32764579133937e-94	-0.54386096321132	0.913	0.798	1.68000935058038e-89	1	RPS27L
1.75782126831033e-93	-0.607293218329351	0.324	0.418	4.03015682185509e-89	1	RGS10
5.92215284573302e-92	-0.516756202869207	0.214	0.325	1.35777198294121e-87	1	HNMT
8.04833896731802e-92	-0.844101606753513	0.435	0.473	1.845242675037e-87	1	TYMP
5.45579104097974e-90	-0.56250133208563	0.256	0.353	1.25084921196542e-85	1	COX20
1.81594950872336e-89	-0.543468588884942	0.411	0.472	4.16342743865005e-85	1	SFT2D1
4.84437193572026e-88	-0.552789764433224	0.386	0.448	1.11066915370258e-83	1	FAM114A1
6.15380948598363e-87	-0.573380965343462	0.446	0.493	1.41088390085147e-82	1	ISCU
6.7957558895603e-87	-0.562894769737201	0.423	0.478	1.55806295279949e-82	1	GSTK1
8.65665211113418e-87	-0.517390067581613	0.257	0.356	1.98471062951973e-82	1	GLRX
1.59888740149101e-85	-0.560334522316352	0.308	0.392	3.66576914539843e-81	1	HERPUD1
6.16364799952919e-82	-1.1654415715638	0.644	0.603	1.41313957685206e-77	1	POSTN
8.37939059441805e-82	-0.567192396157377	0.469	0.505	1.92114288158223e-77	1	ANAPC16
3.20589165784728e-80	-0.52583174790177	0.387	0.447	7.35014780394647e-76	1	MCRIP1
2.5174391968858e-79	-0.578314012504424	0.533	0.569	5.77173284670007e-75	1	HLA-DRA
3.9010914199887e-79	-0.504628563967936	0.267	0.351	8.94403229860809e-75	1	JOSD2
4.29269447166001e-78	-0.519417337176934	0.343	0.413	9.84186061517491e-74	1	PGLS
2.16918061110072e-77	-0.504651252172099	0.397	0.476	4.97328038707063e-73	1	EMP1
1.21167342939368e-76	-0.512580761996886	0.265	0.353	2.7780036715709e-72	1	CYSTM1
1.05616043432031e-75	-0.528378357869906	0.565	0.558	2.42145902776618e-71	1	YIF1A
3.29003897316988e-73	-0.550011973202883	0.243	0.328	7.54307235378658e-69	1	LRRFIP1
9.71153326660407e-71	-0.554964990480456	0.335	0.416	2.22656323203431e-66	1	NBL1
1.22671608827328e-69	-0.585519551136373	0.351	0.415	2.81249197558415e-65	1	PNRC1
1.19384304000482e-67	-0.829893546980338	0.866	0.779	2.73712393781904e-63	1	IGFBP7
3.62654436596732e-67	-0.51813401273701	0.251	0.334	8.31457826785328e-63	1	ENPP2
4.19744554210114e-65	-0.534817951897131	0.361	0.415	9.62348339437529e-61	1	PIN4
6.62863419279933e-63	-0.619780975093858	0.369	0.424	1.5197469613831e-58	1	COX7A1
8.0000052991028e-63	-0.523133719880547	0.362	0.42	1.8341612149253e-58	1	ATRX
6.60851081371884e-61	-1.16045653874702	0.491	0.532	1.51513327426132e-56	1	TAGLN
1.23145852883652e-59	-0.511869666369598	0.461	0.49	2.82336496906349e-55	1	CD164
2.98309706288042e-58	-0.537050166594637	0.43	0.46	6.83934663606594e-54	1	LEPROT
1.06301014715986e-57	-0.530858389042253	0.584	0.554	2.43716336439342e-53	1	KDELR3
1.62001282623929e-56	-0.55138947604345	0.487	0.502	3.71420340671883e-52	1	N4BP2L2
3.91894632357901e-53	-0.523100025990731	0.232	0.31	8.98496823606959e-49	1	LAPTM5
3.65128389998502e-52	-0.514220885045793	0.276	0.336	8.37129859749565e-48	1	PLAUR
8.83454597739223e-51	-0.592679111125619	0.325	0.369	2.02549635623672e-46	1	C12orf75
8.96220232100044e-51	-0.577923290399556	0.388	0.425	2.05476412613577e-46	1	LSP1
1.03759262097473e-50	-0.971173113097651	0.491	0.514	2.37888860210875e-46	1	THY1
4.97831258121667e-50	-0.56827002312505	0.728	0.664	1.14137772549555e-45	1	ITGB1
3.5907083190489e-45	-0.660877323036258	0.488	0.498	8.23241696308342e-41	1	CYTOR
9.35962699935651e-44	-0.918077552033036	0.362	0.386	2.14588168214247e-39	1	IGFBP4
4.3915052171396e-42	-0.62119059187	0.551	0.531	1.0068404011336e-37	1	TNC
1.65235252847122e-41	-0.945266303029757	0.358	0.378	3.78834864202597e-37	1	PRSS23
3.47232034128504e-39	-0.641309315596661	0.508	0.535	7.9609888464642e-35	1	JUNB
2.59972263029653e-38	-0.661060952869413	0.579	0.568	5.96038407448085e-34	1	SAT1
3.54024147524036e-38	-0.515930091671915	0.71	0.637	8.11671163028357e-34	1	CTSD
8.89890856933411e-38	-0.521320765177619	0.345	0.376	2.04025276769123e-33	1	MFGE8
6.29132750676707e-35	-0.571706362913966	0.213	0.269	1.44241265747649e-30	1	PDGFRB
9.25865267561203e-34	-0.575012117080229	0.925	0.764	2.12273129893757e-29	1	LY6E
5.73174769941053e-33	-0.740796590649411	0.5	0.482	1.31411779504385e-28	1	OMD
1.02231443236334e-26	-0.531709324744981	0.593	0.537	2.34386029907943e-22	1	COL5A1
1.49283840938463e-23	-0.643717435286857	0.285	0.326	3.42263062119614e-19	1	COL4A1
8.92802205869111e-16	-0.787238648906657	0.543	0.489	2.04692761739611e-11	1	IER2
7.21719590592297e-11	-0.544167543317219	0.932	0.853	1.65468650535096e-06	1	COL3A1
1.22399564186034e-10	-0.608031089739981	0.596	0.524	2.8062548080932e-06	1	DDIT4
2.16172513749525e-09	-0.564727002544972	0.27	0.28	4.95618722273535e-05	1	FOSB
0	1.72306539187492	0.92	0.883	0	2	SLC25A6
0	1.39366510395608	0.985	0.989	0	2	RPL39
0	1.34383234935694	0.988	0.994	0	2	RPS27
0	1.25277943330404	0.963	0.972	0	2	EIF1
0	1.20823799154806	0.957	0.966	0	2	RPL27
0	1.20052575252692	0.972	0.982	0	2	RPS28
0	1.11931499125798	0.857	0.82	0	2	S100A13
0	0.990912614542338	0.966	0.964	0	2	RPL9
0	0.919052359920877	0.966	0.962	0	2	RPL37
0	0.906235107374282	0.943	0.951	0	2	RPLP0
0	0.829393176197429	0.99	0.987	0	2	RPL35
0	0.805011252002626	0.988	0.988	0	2	RPS8
0	0.758052511480559	0.997	0.997	0	2	RPLP1
0	0.697031151506989	0.982	0.985	0	2	RPL18A
0	0.696478562164828	0.975	0.978	0	2	RPS3
0	0.695118625757441	0.964	0.971	0	2	RPL29
0	0.657358208501392	0.978	0.983	0	2	RPS4X
0	0.652452169551307	0.98	0.966	0	2	RPS3A
0	0.554852680349749	0.99	0.988	0	2	RPL11
0	0.534843047042863	0.993	0.995	0	2	RPL13
0	-0.569498373390302	0.987	0.997	0	2	TMSB10
0	-0.828631077635302	0.156	0.659	0	2	GABARAP
0	-0.840421950876042	0.183	0.674	0	2	EIF5A
0	-0.882884610273179	0.968	0.995	0	2	LGALS1
0	-0.887295941108814	0.585	0.901	0	2	CALM1
0	-0.936519758800306	0.215	0.697	0	2	CTSB
0	-0.946444617381868	0.101	0.539	0	2	PDLIM7
0	-1.01130231581409	0.703	0.931	0	2	MT-ND5
0	-1.01552429795114	0.334	0.842	0	2	MGST3
0	-1.02644876172931	0.161	0.685	0	2	CD9
0	-1.06194532299521	0.212	0.688	0	2	OLFML3
0	-1.08230404083591	0.28	0.809	0	2	CYBA
0	-1.09434557599238	0.32	0.798	0	2	IFITM2
0	-1.15244640728646	0.149	0.69	0	2	CCDC80
0	-1.15984385397493	0.271	0.719	0	2	CTSK
0	-1.16738799385309	0.809	0.981	0	2	MYL6
0	-1.19554334908568	0.675	0.941	0	2	HLA-A
0	-1.19850784808597	0.091	0.529	0	2	SRGN
0	-1.22424926888962	0.648	0.946	0	2	CALD1
0	-1.27853387568314	0.41	0.892	0	2	RPS27L
0	-1.28066940366115	0.1	0.533	0	2	C1R
0	-1.29382628819292	0.777	0.977	0	2	IFITM3
0	-1.31964520876763	0.029	0.428	0	2	IGFBP4
0	-1.34909867112454	0.127	0.62	0	2	OLFML2B
0	-1.36525139667365	0.409	0.889	0	2	TPM2
0	-1.38638474728228	0.634	0.911	0	2	COL3A1
0	-1.48441964827531	0.391	0.815	0	2	MYL9
0	-1.53844555078797	0.452	0.918	0	2	HLA-C
0	-1.56359891154809	0.195	0.71	0	2	HTRA1
0	-1.59905194057529	0.038	0.477	0	2	SERPING1
0	-1.62504837075805	0.182	0.68	0	2	COL6A3
0	-1.63652164712482	0.377	0.873	0	2	LY6E
0	-1.69101348695133	0.146	0.673	0	2	BST2
0	-1.70273624694255	0.105	0.564	0	2	TIMP3
0	-1.73176533333054	0.584	0.922	0	2	S100A4
0	-1.75707417794573	0.959	1	0	2	B2M
0	-1.86353159300207	0.18	0.796	0	2	TGFBI
0	-1.95161213695916	0.406	0.936	0	2	HLA-B
0	-2.09437665337944	0.16	0.679	0	2	POSTN
0	-2.15286228853387	0.215	0.779	0	2	IFI6
0	-2.32563831446787	0.263	0.812	0	2	ISG15
0	-2.51159423575042	0.29	0.877	0	2	IGFBP7
0	-2.57996953639208	0.325	0.892	0	2	FN1
0	-2.58886648984627	0.072	0.599	0	2	ACTA2
0	-2.8529005945776	0.047	0.586	0	2	TAGLN
0	-3.44344658721396	0.113	0.517	0	2	MMP13
0	-3.5146432533919	0.087	0.665	0	2	IFI27
2.73644360327536e-303	-0.89945364192088	0.944	0.977	6.27384424922942e-299	2	GAPDH
7.33192344274811e-303	-0.882628023646911	0.622	0.941	1.68099008771886e-298	2	HSPB1
3.80096429800741e-298	-1.31296284856739	0.04	0.427	8.71447084604159e-294	2	C1S
7.47584558515482e-295	-0.644983129706869	0.059	0.465	1.71398711730844e-290	2	XIST
2.32118145553229e-293	-0.908235990131844	0.089	0.503	5.32177272309889e-289	2	EMP1
2.53364941581077e-293	-0.847462066567276	0.14	0.578	5.80889801562935e-289	2	HCFC1R1
6.3859719772866e-292	0.657351851156995	0.957	0.952	1.4641117952325e-287	2	RPL5
8.03944033634127e-291	-0.969042382059076	0.615	0.899	1.84320248591296e-286	2	TPI1
9.4382345092321e-290	-0.690519142679788	0.128	0.569	2.16390402593164e-285	2	CKLF
4.53878100153487e-288	-0.735550357795285	0.994	1	1.0406063202219e-283	2	MALAT1
2.28411792117783e-284	-0.827691244086194	0.11	0.536	5.2367971578844e-280	2	MMP14
7.78573696472503e-284	-0.820748857651686	0.275	0.732	1.78503591390251e-279	2	RBM3
9.11566721721486e-284	-0.89286737470848	0.046	0.426	2.08994902289085e-279	2	LTBP1
2.00677049034606e-282	0.713378880995705	0.908	0.942	4.60092270321641e-278	2	RPL38
3.01915322422037e-282	-1.53167890215308	0.057	0.436	6.92201259717004e-278	2	CTGF
2.34239422309098e-281	-0.853402459907005	0.027	0.395	5.37040723528068e-277	2	MFAP2
1.19235538921642e-280	-1.28532513721446	0.16	0.574	2.73371320085649e-276	2	DUSP1
1.47338871637313e-279	-1.455591473481	0.031	0.396	3.37803831002867e-275	2	COL4A2
3.47363672084073e-278	-0.86648361658271	0.07	0.466	7.96400690987153e-274	2	PSMB9
1.03192469661466e-277	-0.781337849673981	0.196	0.65	2.36589375192843e-273	2	SELENOW
1.56566710491503e-277	-0.877421410579774	0.09	0.491	3.58960497143868e-273	2	PRDX2
3.65491290156582e-276	-1.29200001700056	0.297	0.716	8.37961880941996e-272	2	FOS
3.25192282213708e-273	-0.962713132943839	0.108	0.511	7.45568345431369e-269	2	TYMP
1.83028510874577e-272	-0.860536207855076	0.25	0.688	4.19629466882143e-268	2	RCN3
2.57454164871698e-270	-0.875213903491638	0.278	0.74	5.90265163801342e-266	2	ITGB1
3.24522657634961e-270	0.542600788886476	0.971	0.982	7.44033097159674e-266	2	RPL19
3.8304507216489e-269	-0.927281494943133	0.092	0.486	8.78207436952443e-265	2	FSTL1
1.64749782883444e-268	-1.11974847143162	0.175	0.579	3.77721827216872e-264	2	AEBP1
4.10607690595826e-267	-0.742045463323223	0.434	0.832	9.41400252229051e-263	2	TSPO
5.25781363028948e-262	-0.785113489413584	0.215	0.651	1.20545893101647e-257	2	PLEKHA5
5.2639424334992e-253	-0.763286808395362	0.066	0.437	1.20686408172836e-248	2	C1orf54
1.49289202583545e-251	0.622118729897433	0.932	0.948	3.42275354763294e-247	2	RPL22
7.64558335699582e-251	-1.3689566872662	0.021	0.35	1.75290289625843e-246	2	THBS2
2.05281655103057e-249	0.509722440142317	0.973	0.983	4.70649250654778e-245	2	RPL3
1.17082177522584e-244	0.673599623284086	0.906	0.923	2.68434308406029e-240	2	YBX1
4.10056216903652e-243	-1.41270144876341	0.078	0.433	9.40135888495003e-239	2	ADIRF
1.1834544410212e-242	-0.931972477565879	0.032	0.366	2.71330599692931e-238	2	SULF1
2.12108889897044e-241	-1.07186940416823	0.016	0.338	4.86302051866953e-237	2	MYLK
3.33166269766372e-241	-0.885048470356293	0.053	0.398	7.63850306693361e-237	2	C12orf75
3.948860656019e-240	-0.651691883041922	0.103	0.487	9.05355282605476e-236	2	PSMB8
3.17338734931203e-239	-0.65637161435193	0.072	0.437	7.27562517576770e-235	2	ITM2C
3.43540068900685e-239	-1.56254140087421	0.028	0.354	7.876343159686e-235	2	COL4A1
1.7973146222038e-237	-1.2845917952168	0.07	0.414	4.12070323432665e-233	2	PRSS23
3.8845640300722e-237	-0.677581807995718	0.412	0.825	8.90613995174654e-233	2	PTMS
1.18975842548117e-236	-1.75385767027444	0.06	0.395	2.72775914210068e-232	2	SFRP4
8.59868494136859e-236	0.580020406288807	0.983	0.988	1.97142049650758e-231	2	MT-CO3
6.20880182999084e-235	-0.799297461101826	0.256	0.677	1.423491995562e-230	2	CAVIN3
2.68246332354519e-233	-0.665051063735607	0.07	0.425	6.15008366189207e-229	2	FAT1
8.52195466618842e-233	-0.729280668092444	0.227	0.641	1.95382854631702e-228	2	FKBP11
1.05120176309429e-232	-0.676024021780241	0.184	0.594	2.41009028224628e-228	2	GPX8
8.15386021574566e-232	0.53596166465953	0.963	0.963	1.86943553166401e-227	2	RPS7
2.53575357788254e-231	-0.574619402677969	0.668	0.947	5.8137222280113e-227	2	PFDN5
3.24250492885521e-230	-0.945872306757471	0.909	0.976	7.43409105038634e-226	2	COL1A1
3.02307479636514e-228	-0.637990284031592	0.261	0.689	6.93100358562636e-224	2	DYNLT1
3.64669533053637e-228	-0.82102095479779	0.233	0.631	8.36077838432074e-224	2	CD59
1.96346174001742e-227	-0.697173776975603	0.471	0.851	4.50162873133795e-223	2	ARPC2
3.27561974747451e-227	-0.93345173162975	0.024	0.336	7.5100133950348e-223	2	FBN1
8.03138879283154e-227	-0.902889850644627	0.088	0.434	1.84135650853249e-222	2	FXYD6
1.79328512295349e-226	-0.639180633294976	0.075	0.427	4.11146480139548e-222	2	KCTD12
2.18672613030975e-225	-0.768163954083523	0.609	0.923	5.01350699896116e-221	2	DSTN
6.22264097116352e-224	-0.852158121495001	0.108	0.468	1.42666489545866e-219	2	TNFRSF12A
1.06838398184689e-223	-0.564296011283396	0.168	0.581	2.44948395518036e-219	2	EFEMP2
4.43398855162432e-223	-0.956355580547802	0.1	0.451	1.01658055523091e-218	2	CYR61
4.22193379598699e-221	-0.716749173938646	0.16	0.546	9.67962761405937e-217	2	RCN1
2.12085263577783e-220	-0.734716888384008	0.094	0.451	4.86247883804784e-216	2	COX7A1
3.83733444345754e-218	-0.67512452818834	0.4	0.816	8.79785667851511e-214	2	ATP5MD
1.67864641240268e-217	1.01281616073105	0.261	0.081	3.84863262971563e-213	2	CSAG1
2.53564270587766e-217	-0.617298235525431	0.365	0.787	5.8134680317657e-213	2	ANXA5
2.1486733324389e-215	-0.650221393235665	0.071	0.408	4.92626334928266e-211	2	MFGE8
2.76749815745859e-214	-1.16639167729151	0.091	0.42	6.3450430256053e-210	2	ANKH
5.85205937871042e-214	-1.16054327975276	0.085	0.41	1.34170165375694e-209	2	SLC29A1
2.38834421331641e-213	1.00984944551316	0.752	0.758	5.47575677787054e-209	2	SON
5.42472254572686e-213	-1.94240971543255	0.014	0.305	1.2437261380588e-208	2	ASPN
2.19034112696139e-212	-0.542616564389822	0.121	0.491	5.02179510178438e-208	2	CTSA
2.41386357549408e-212	-0.566531215495953	0.733	0.946	5.53426501953527e-208	2	LAPTM4A
3.05592621205032e-212	-0.644815029617278	0.294	0.717	7.00632202636776e-208	2	CKB
5.44284515205332e-209	-0.620712364418399	0.26	0.669	1.24788110801126e-204	2	NUPR1
3.13421297723112e-208	1.30209014672577	0.379	0.181	7.18581009289779e-204	2	SPATC1L
5.67349001524013e-207	-0.533436975859628	0.071	0.405	1.3007610557941e-202	2	DPP7
9.54085258535664e-207	-0.621858887556791	0.108	0.459	2.18743127224472e-202	2	LIMA1
1.24160312341808e-206	-0.650787713957326	0.244	0.633	2.84662348106063e-202	2	CYC1
1.4799853868101e-205	-0.679845711091568	0.434	0.819	3.39316249633951e-201	2	CLIC1
1.08142545020536e-204	-1.94775763940912	0.063	0.365	2.47938412968582e-200	2	NDUFA4L2
1.26967733888074e-203	0.50266490999168	0.953	0.975	2.91098923485188e-199	2	RPS25
4.26454512002513e-203	-0.500650262046779	0.158	0.545	9.77732259668163e-199	2	MPG
1.61640068355142e-202	-0.566087236601532	0.414	0.831	3.70592184717833e-198	2	NDUFA11
1.55947056318904e-201	-3.54427091356466	0.515	0.771	3.57539816022351e-197	2	SPP1
2.25880620580334e-201	-0.5651111054619	0.526	0.881	5.17876498804531e-197	2	COMMD6
6.75739495675262e-200	-0.690402130588577	0.083	0.41	1.54926794173467e-195	2	C4orf48
2.56581503474131e-199	-0.523424142790689	0.112	0.463	5.8826441301514e-195	2	TAX1BP3
7.38407901140366e-198	-1.28436664468692	0.036	0.324	1.69294779494452e-193	2	ENPP1
3.28873500313276e-197	-1.11599448072359	0.004	0.271	7.54008274168247e-193	2	FGF7
1.01580753469259e-196	-0.637367624755676	0.045	0.347	2.3289419347897e-192	2	CSRP1
2.28800941448862e-195	-0.519939321838066	0.184	0.565	5.24571918459806e-191	2	LAMP1
4.94575211007612e-195	0.543272649388139	0.951	0.963	1.13391258627715e-190	2	RPL6
3.27961695005837e-194	-0.531666702439331	0.153	0.515	7.51917778139882e-190	2	SMDT1
4.84476598707295e-193	-0.587977847267869	0.108	0.446	1.11075949785621e-188	2	MYH9
8.75009391179643e-193	-0.616708521344152	0.407	0.809	2.00613403115757e-188	2	ATP6V0E1
2.78360099654639e-191	-0.549526755609281	0.65	0.915	6.3819620047819e-187	2	COX7A2
2.18888463527605e-188	0.975552747272448	0.711	0.711	5.0184558032974e-184	2	AURKAIP1
9.64037927783906e-188	-0.511012859822692	0.254	0.658	2.21024975703016e-183	2	C9orf16
6.81509199864885e-187	-0.632739427228018	0.237	0.619	1.56249614253022e-182	2	A2M
9.66477285359453e-187	-0.762700458656986	0.556	0.859	2.21584247214362e-182	2	MYL12A
4.83088660526298e-184	-0.645344889226548	0.183	0.541	1.10757737198864e-179	2	HLA-E
1.52961984722271e-183	-1.66626282849787	0.306	0.639	3.50695942372751e-179	2	MGP
3.67705203358843e-183	-0.877031848501198	0.187	0.529	8.4303771974082e-179	2	OMD
1.71425194793668e-182	-0.627787167364135	0.224	0.6	3.93026544103442e-178	2	COL5A1
3.15694680547112e-182	-0.645616874710397	0.087	0.397	7.23793194090363e-178	2	RPL22L1
5.35005125920805e-182	-0.585678327842804	0.502	0.847	1.22660625219863e-177	2	C12orf57
5.8339061393718e-181	-0.501659848309082	0.324	0.729	1.33753966057377e-176	2	NDUFA6
8.82032913931844e-181	-0.500724810693769	0.202	0.587	2.02223686177154e-176	2	AP3S1
1.23448321571249e-180	-0.695505592005218	0.013	0.27	2.83029966866403e-176	2	AXL
4.29165331296868e-180	0.506340689189776	0.957	0.959	9.8394735506433e-176	2	UBB
2.57910373989198e-179	-0.576419627589643	0.026	0.293	5.91311114445035e-175	2	AQP1
1.16578078764944e-178	-0.935046660623267	0.03	0.296	2.67278561184387e-174	2	IFI44L
1.1358250631913e-177	-0.555187306268476	0.082	0.39	2.6041061223787e-173	2	PALLD
1.88407284386544e-177	1.13804717533213	0.69	0.709	4.31961380913031e-173	2	JTB
4.55404057911585e-175	-0.611523760207043	0.065	0.353	1.04410488357389e-170	2	PLAUR
3.63971128667328e-174	-0.809242628666203	0.025	0.284	8.34476606695582e-170	2	PDGFRB
4.5956782218117e-174	-0.542862208691293	0.119	0.443	1.05365114591477e-169	2	FAM162A
7.05275954080743e-174	-0.512493194123441	0.33	0.744	1.61698617992092e-169	2	TBCA
4.04516444348476e-173	-0.505781580274155	0.178	0.537	9.27434851957752e-169	2	BAX
8.66606695726276e-173	-0.504258882405826	0.382	0.778	1.98686917129163e-168	2	EIF3K
2.47360328917155e-172	-0.560757015719121	0.114	0.433	5.67123026108362e-168	2	FBLN1
1.98206017810028e-171	-0.590310987821157	0.569	0.87	4.54426937033051e-167	2	EMP3
3.77262411749654e-171	-0.632862775616385	0.37	0.74	8.64949531418432e-167	2	PPIC
1.02142431285721e-170	-0.635373176200693	0.049	0.323	2.34181952208772e-166	2	IGFBP6
1.12246829666806e-170	-0.505350776851392	0.367	0.776	2.57348306377086e-166	2	SNX3
3.6461121292292e-170	-0.894348677086185	0.632	0.864	8.35944127868379e-166	2	TPM1
1.72258861095208e-167	-0.721440578993341	0.034	0.291	3.94937890832984e-163	2	CCND1
1.13236222883374e-166	-1.29902065621245	0.038	0.294	2.59616688204711e-162	2	NPW
4.24012554137444e-166	-0.599083557804181	0.464	0.821	9.72133582870918e-162	2	SELENOM
7.18016865842066e-166	-0.502220539299091	0.119	0.432	1.64619726831611e-161	2	PLOD2
1.29804120124812e-165	-0.548665219680465	0.058	0.332	2.97601906210157e-161	2	LOX
3.17271638173623e-165	-0.502823150997197	0.523	0.876	7.27408684840665e-161	2	NDUFA13
1.46911056412221e-164	-0.526297753610005	0.077	0.362	3.36822979036298e-160	2	CYSTM1
1.0887936310055e-162	1.26094308885437	0.595	0.498	2.49627715780631e-158	2	CTSC
1.37082322889756e-162	-1.12894469056767	0.47	0.705	3.14288641689342e-158	2	SERPINF1
1.5272708762148e-162	1.27677219813231	0.614	0.553	3.50157393789768e-158	2	PMP22
1.78907034403148e-162	-0.757128350297968	0.022	0.267	4.10180157776097e-158	2	OGN
7.26100231912377e-161	-0.514487680122025	0.978	0.998	1.66473000170551e-156	2	FTL
1.94962859549732e-160	-0.597816409664412	0.352	0.703	4.4699134808967e-156	2	MDK
1.21192234447412e-159	-0.590397527712333	0.585	0.88	2.77857435917582e-155	2	CD99
2.51914005483342e-159	1.21209237940063	0.389	0.221	5.77563240371658e-155	2	NT5C3B
3.32258858919416e-158	-0.582831601296474	0.546	0.855	7.61769885844545e-154	2	SDC2
8.08411095161557e-158	-0.52549865947017	0.415	0.787	1.8534441178769e-153	2	SSR3
1.05220079582799e-157	-0.621478711720668	0.044	0.297	2.41238076459483e-153	2	TNFAIP6
1.09665353804088e-157	-0.516326903172647	0.585	0.872	2.51429756666632e-153	2	OSTC
4.90932403582497e-157	-0.525192123632722	0.145	0.458	1.12556072169359e-152	2	ID2
8.18305885094983e-156	-0.546922486657649	0.046	0.302	1.87612990275727e-151	2	IRX3
1.61138451741058e-155	-0.587066853679317	0.24	0.594	3.69442128306723e-151	2	ACP5
1.53875994299811e-154	-0.79170908636763	0.048	0.299	3.52791492131176e-150	2	ZFP36
2.03315978983289e-154	1.19983665663952	0.704	0.681	4.66142545014986e-150	2	SELENOP
2.27836034572494e-154	-0.573708638790748	0.058	0.318	5.22359676464357e-150	2	GLIPR1
3.85594254712841e-154	1.22113474823578	0.527	0.422	8.84051947780131e-150	2	CENPX
6.71775899826511e-153	0.887031270474751	0.829	0.809	1.54018060553224e-148	2	H2AFZ
3.36530316074198e-152	-0.529467319996353	0.395	0.767	7.71563055663314e-148	2	NEAT1
9.40648754963958e-152	0.580933128860191	0.89	0.91	2.15662540050587e-147	2	RPSA
1.36626200916877e-150	-0.560264567488866	0.642	0.909	3.13242890842124e-146	2	ITM2B
2.64303075847149e-150	-0.567407800037813	0.537	0.866	6.05967661994758e-146	2	UBC
6.04223036418561e-150	-0.888045388887716	0.084	0.35	1.38530215559684e-145	2	COL18A1
1.98242191282437e-149	-0.760928776217523	0.498	0.783	4.54509871953244e-145	2	LGALS3
2.52984557910922e-149	-0.531364726786978	0.07	0.334	5.80017695922372e-145	2	UBE2L6
4.57530684274214e-149	-0.659360636416741	0.142	0.44	1.04898059983549e-144	2	HES1
9.48714172131272e-148	0.941606166905035	0.7	0.585	2.17511698244537e-143	2	PTN
4.48451695171498e-147	-0.539874053684124	0.473	0.82	1.02816520151969e-142	2	CALR
1.65598221655118e-146	-1.46835455942018	0.103	0.354	3.7966704278869e-142	2	PTGDS
2.32925509293126e-145	-0.775544517431327	0.231	0.529	5.3402831515635e-141	2	SRPX
3.23015067270895e-138	-0.540747461015239	0.904	0.977	7.4057664473198e-134	2	SPARC
6.01979917776641e-137	1.17620849858817	0.526	0.44	1.3801593574865e-132	2	NCOR1
1.35374735222848e-135	-0.517258645952696	0.553	0.854	3.10373655445423e-131	2	SH3BGRL3
2.14819544619931e-134	-0.630120110200475	0.06	0.299	4.92516769950116e-130	2	MMP11
4.60021712865178e-134	-0.806253165329604	0.035	0.252	1.05469178108599e-129	2	CAV1
6.10797394359511e-134	-0.50121177645102	0.416	0.778	1.40037518604805e-129	2	COL5A2
2.04423121127009e-132	-0.891857990847054	0.243	0.545	4.68680889807894e-128	2	SERPINE2
2.73370886131071e-130	-0.572150765371281	0.965	0.995	6.26757430632706e-126	2	FTH1
1.77716669091644e-129	-0.505849060818856	0.25	0.57	4.07451007226412e-125	2	PPP1CB
5.30253105592382e-128	-0.583277363739722	0.223	0.533	1.21571129519166e-123	2	CYTOR
3.60954116565043e-126	1.08433964737041	0.557	0.523	8.27559503048674e-122	2	UQCRFS1
3.63238798635117e-126	-0.538241760774044	0.239	0.547	8.32797593630733e-122	2	FGFR1
1.59659712269902e-125	-0.505414454602971	0.495	0.827	3.66051822321203e-121	2	NPC2
1.99678146775568e-122	-0.590637770187157	0.133	0.401	4.57802087112345e-118	2	UACA
7.48994511939906e-122	-0.684914647767903	0.077	0.305	1.71721971752462e-117	2	FOSB
1.11657540437422e-121	-0.506343070141207	0.046	0.26	2.55997242960878e-117	2	YBX3
8.61242314513419e-121	1.29180977355127	0.381	0.242	1.97457025448492e-116	2	LIMCH1
9.92112801557816e-115	-0.549643135094652	0.49	0.798	2.27461702013161e-110	2	JUN
8.5501166766076e-114	-1.03760125880071	0.053	0.256	1.96028525044582e-109	2	CCL3
1.31213961051003e-113	-0.586821718663494	0.155	0.419	3.00834248501634e-109	2	PLAC9
1.77296289566791e-113	0.960035895897995	0.481	0.304	4.06487203089782e-109	2	IFITM5
2.8676323507518e-112	-1.22303082310208	0.062	0.27	6.57462069056865e-108	2	CXCL14
2.94273742196032e-112	-1.19210616540653	0.378	0.673	6.74681408732843e-108	2	MMP9
7.2449156089029e-106	0.734128821208186	0.711	0.794	1.66104180165317e-101	2	ANAPC11
1.62288793218939e-104	-0.55716236883772	0.055	0.251	3.72079516213062e-100	2	LHFPL6
3.53682393736623e-104	-0.527267663167515	0.612	0.87	8.10887624119955e-100	2	LDHA
8.79345673352448e-101	1.17797219119025	0.405	0.291	2.01607582529516e-96	2	PTH1R
1.04495331915771e-96	0.907682245420244	0.272	0.146	2.39576447483289e-92	2	NARF
2.43074962903055e-96	0.662701363198567	0.752	0.824	5.57297967447835e-92	2	EEF2
1.60582811986738e-94	0.87042787151847	0.671	0.656	3.68168213041995e-90	2	RGS3
9.1127332670469e-94	0.646003099699752	0.764	0.838	2.08927635613584e-89	2	SSR2
3.02958919819721e-90	-0.67402929031043	0.672	0.844	6.94593915470675e-86	2	DCN
1.32593915454894e-89	-0.577033023064339	0.072	0.257	3.03998069963435e-85	2	JUND
8.29165965218811e-89	-0.805440101288652	0.923	0.948	1.90102880845717e-84	2	LUM
2.35636032170764e-85	1.06662906308306	0.41	0.324	5.40242730957911e-81	2	CD320
9.45208667173403e-84	0.885964347752473	0.269	0.153	2.16707991122846e-79	2	C17orf62
1.66513894358173e-78	0.812333895540539	0.511	0.398	3.81766405594982e-74	2	ALPL
2.30717820520372e-78	-0.672811635172044	0.079	0.253	5.28966747107056e-74	2	CFD
3.05839993407154e-77	-0.518083596768553	0.566	0.82	7.01199352884582e-73	2	COL6A2
1.73732742138641e-76	0.924058929155582	0.52	0.509	3.98317057901263e-72	2	CCT3
5.38800244206139e-75	-0.585013432778452	0.293	0.537	1.23530731989142e-70	2	THY1
7.67419194071207e-72	0.710836236840072	0.745	0.797	1.75946198624706e-67	2	LMNA
4.71684054664587e-70	0.656929111774212	0.7	0.744	1.0814300321295e-65	2	TAGLN2
1.21139320091905e-68	0.783086840766336	0.602	0.652	2.77736119174712e-64	2	RAB13
2.21086182006013e-68	0.949133307608536	0.509	0.504	5.06884289485186e-64	2	MDFI
3.905350350023e-66	0.874508286347811	0.268	0.169	8.95379674749773e-62	2	ASPSCR1
8.14214559220967e-66	1.00322084150151	0.424	0.372	1.86674971992591e-61	2	DPM3
2.54013389343098e-65	0.633617782567295	0.727	0.767	5.82376497746921e-61	2	TUBB
3.25494027484649e-65	0.989223630457007	0.331	0.244	7.46260156814054e-61	2	UPF3B
1.39432885170865e-63	0.985988949364319	0.451	0.409	3.19677775831241e-59	2	LSP1
3.3216985200158e-62	0.843025813794515	0.556	0.571	7.61565819684023e-58	2	ANP32B
5.97411727099549e-62	0.739095329364175	0.598	0.671	1.36968586672113e-57	2	RBM8A
1.84933293052495e-58	0.598850425715447	0.8	0.847	4.23996560981454e-54	2	ID3
3.4461737751029e-58	0.849026132212193	0.517	0.532	7.90104261417842e-54	2	ILF2
1.29687326981922e-57	0.794179147226377	0.585	0.646	2.97334134571452e-53	2	EIF5
1.96024542991413e-57	0.956930780814608	0.329	0.252	4.49425469716412e-53	2	NKAP
9.83192090877449e-57	0.762829233696442	0.555	0.602	2.25416450675473e-52	2	UXT
2.43189665982073e-55	1.08734449580511	0.265	0.168	5.57560947197098e-51	2	BIRC5
1.75244263081206e-52	-0.604627206402458	0.158	0.318	4.01782521966282e-48	2	CLU
3.29832698170805e-48	0.506030393387679	0.73	0.821	7.56207427096204e-44	2	KDELR2
3.17329177589207e-47	0.611104494187036	0.632	0.717	7.27540605458775e-43	2	CCNI
8.17793578865028e-47	0.540865187090759	0.669	0.78	1.87495533826385e-42	2	NDUFA1
5.1830342807456e-46	0.760419661605645	0.542	0.591	1.18831426954654e-41	2	SRM
6.16526048838868e-46	0.562438183972338	0.689	0.769	1.41350927217287e-41	2	RRBP1
6.0626741728237e-45	0.729859025845376	0.528	0.549	1.38998930760329e-40	2	TECR
1.78849800706563e-44	0.838557863721615	0.436	0.428	4.10048938079938e-40	2	DCXR
3.06402474301787e-44	0.55290700039813	0.657	0.781	7.02488952831708e-40	2	C19orf53
1.37355003187259e-41	0.827545201952596	0.282	0.217	3.14913815807428e-37	2	POP4
1.8777414610023e-40	0.838251539983092	0.38	0.352	4.30509784763998e-36	2	NAXE
6.34653892309133e-40	0.899924628971292	0.318	0.265	1.45507097889715e-35	2	GPATCH4
1.46669140317465e-39	1.0231528018793	0.301	0.245	3.36268338005852e-35	2	URI1
2.45617825053653e-39	0.786895044476224	0.267	0.201	5.6312798750051e-35	2	GPS1
7.77814627986374e-36	0.561745337578121	0.628	0.759	1.78329559758436e-31	2	MRPS21
4.43797839282141e-35	0.78903955107801	0.254	0.192	1.01749530612216e-30	2	ARF5
1.49277587741208e-34	0.553943527050312	0.612	0.741	3.42248725414267e-30	2	NDUFB7
2.91424719433266e-34	0.977846947907967	0.378	0.333	6.6814945424465e-30	2	CKS1B
2.99355024892151e-34	0.87785521549546	0.504	0.536	6.86331265570234e-30	2	FABP5
5.1228234203462e-33	0.856624880647549	0.451	0.48	1.17450972558277e-28	2	EIF4EBP1
2.241252547838e-32	0.681834243300569	0.518	0.601	5.13851971642819e-28	2	LAMTOR2
2.92477965417704e-30	0.593829022887342	0.548	0.631	6.70564231313169e-26	2	PSMB7
7.83909216066707e-30	0.835131331612022	0.368	0.357	1.79726865967614e-25	2	NSD3
8.93806041885128e-30	0.772421443253498	0.254	0.2	2.04922911223003e-25	2	NBPF14
1.74276605079103e-29	0.684216624609348	0.314	0.25	3.99563972464859e-25	2	MT1E
1.28577411232528e-28	0.742207288590692	0.291	0.241	2.94789430732817e-24	2	ARL4A
1.95673940499966e-28	0.969183497554647	0.32	0.267	4.48621643384271e-24	2	MT1X
2.76840951698743e-28	0.640186394421554	0.487	0.454	6.34713249959708e-24	2	STMN1
7.52418060010486e-28	1.50383293684148	0.405	0.398	1.72506888618604e-23	2	HIST1H4C
2.60246096631667e-27	0.93826217497157	0.349	0.331	5.96666225747424e-23	2	HDGF
4.58259867411407e-26	0.571579989828958	0.6	0.713	1.05065239801413e-21	2	MORF4L2
1.9179484642526e-25	0.793216222410963	0.387	0.4	4.39728044399193e-21	2	UBE2A
4.83060211789758e-25	0.509006847718844	0.541	0.588	1.10751214757038e-20	2	MIF
1.48538056599698e-24	0.765717473807057	0.392	0.409	3.40553202366127e-20	2	BCL7C
9.6029133265581e-24	0.669561907233038	0.477	0.554	2.20165993837998e-19	2	KRTCAP2
1.17721975156532e-23	0.792593922053445	0.447	0.487	2.69901172441382e-19	2	APP
1.68812593903571e-22	0.677413870157807	0.454	0.509	3.87036634042717e-18	2	TPM3
2.13154392559819e-21	0.512454349484122	0.596	0.734	4.88699075821897e-17	2	KRT10
2.1748891170957e-21	0.746190317866386	0.307	0.275	4.9863682787653e-17	2	SMC2
6.0042335397793e-21	0.753329109069981	0.378	0.395	1.3765906236652e-16	2	MRPL24
7.36266035227806e-21	0.769601173433123	0.347	0.347	1.68803713896679e-16	2	NIFK
2.20194490600772e-20	0.563909873894686	0.52	0.607	5.0483990860039e-16	2	TTC3
9.38265162889441e-20	0.727861111635796	0.256	0.224	2.15116053895662e-15	2	RBMX2
1.46654247270724e-19	0.737881094784341	0.384	0.411	3.36234192717589e-15	2	CLNS1A
1.5933159029967e-19	0.778185815555029	0.312	0.304	3.65299537080053e-15	2	MTX1
6.83546366335332e-19	0.770752384269815	0.38	0.405	1.56716675409702e-14	2	ENSA
1.41304770824632e-18	0.648892946637667	0.461	0.541	3.23969448069633e-14	2	PSMD4
1.00071748621605e-17	0.778000669110435	0.32	0.316	2.29434498064754e-13	2	TPST1
1.64012378319387e-17	0.680488894837831	0.413	0.47	3.76031179772858e-13	2	C1orf43
1.2955916056981e-16	0.714049230090029	0.305	0.3	2.97040287438403e-12	2	PPIE
3.93954326247624e-16	0.754503522986863	0.355	0.375	9.03219083787927e-12	2	PMVK
6.94283551964221e-16	0.72505641599092	0.299	0.29	1.59178389958837e-11	2	DDX39A
5.5617685514596e-15	0.674536720573578	0.402	0.447	1.27514667579314e-10	2	DDX18
7.39166872527217e-15	0.934227964619746	0.343	0.34	1.69468788864315e-10	2	CKS2
8.94079246330332e-15	0.630096355970747	0.462	0.557	2.04985548806155e-10	2	COPS6
5.18705413046558e-14	0.68043170668391	0.367	0.398	1.18923590049184e-09	2	CBR1
8.74132354111139e-14	0.666112141905409	0.259	0.243	2.00412324827061e-09	2	OGFOD3
2.12919998009157e-13	0.563705820979778	0.479	0.568	4.88161679435595e-09	2	EIF3L
3.01349346628161e-13	0.612363887689329	0.427	0.494	6.90903647014385e-09	2	WASF2
8.69935644196097e-13	0.556827145531722	0.502	0.619	1.99450145144839e-08	2	LSM5
2.11099675179781e-12	0.67108136798623	0.295	0.3	4.83988225284684e-08	2	POLD2
2.96821345221155e-12	0.676763899355528	0.389	0.449	6.80522298188542e-08	2	HAX1
5.90398187487901e-12	0.633140256131764	0.255	0.234	1.35360592445351e-07	2	TMSB15A
6.15394393330313e-12	0.707712538680898	0.287	0.29	1.41091472558841e-07	2	ZSWIM7
1.18234528375387e-11	0.631829321658629	0.426	0.502	2.71076303206249e-07	2	ALKBH7
3.28462018730897e-11	0.637320084912344	0.252	0.243	7.53064870344327e-07	2	PEMT
4.89703238725062e-10	0.636843691102221	0.382	0.441	1.12274261542495e-05	2	MCTS1
8.75272284507496e-10	0.652309823009143	0.305	0.319	2.00673676669034e-05	2	GUSB
1.04106006605348e-09	0.512476275174503	0.506	0.639	2.38683841344081e-05	2	MRPL20
1.54029163829252e-08	0.653221721815348	0.37	0.431	0.000353142663911327	2	DDOST
6.02631709082917e-08	0.643440641838471	0.317	0.348	0.0013816537194144	2	PMF1
1.73346508453826e-07	0.724156943873694	0.428	0.472	0.00397431539932087	2	ID1
2.2241237493171e-07	0.622827777624155	0.322	0.354	0.0050992485200593	2	PRMT2
2.44385234136313e-07	0.591908105585255	0.393	0.471	0.00560302026304325	2	MRPS33
7.55085648883627e-07	0.552667208177815	0.432	0.535	0.0173118486719549	2	NAA10
1.09703986917032e-06	0.545180747966499	0.411	0.505	0.0251518330804679	2	NDUFA8
1.37578713075396e-06	0.69364819748727	0.328	0.37	0.031542671546796	2	CREB3L1
0	3.46509881298055	0.47	0.02	0	3	RGS5
0	3.32589992107706	0.546	0.09	0	3	SPARCL1
0	2.49985749978559	0.548	0.148	0	3	C11orf96
0	2.4408930376538	0.811	0.485	0	3	TAGLN
0	2.40027316929727	0.956	0.787	0	3	IGFBP7
0	2.34715678591971	0.684	0.27	0	3	COL4A1
0	2.21651642490401	0.791	0.617	0	3	MT2A
0	2.17942319994948	0.334	0.071	0	3	PPP1R14A
0	2.10602612912189	0.439	0.102	0	3	NR2F2
0	2.01507364134374	0.498	0.193	0	3	CAV1
0	1.99877911474305	0.64	0.317	0	3	COL4A2
0	1.966961047973	0.702	0.484	0	3	THY1
0	1.88803053567624	0.384	0.031	0	3	RPS4Y1
0	1.58803235284442	0.675	0.287	0	3	NDUFA4L2
0	1.41463779530214	0.262	0.034	0	3	RARRES2
0	1.31064106227565	0.949	0.905	0	3	CALD1
0	0.94591692119213	0.993	0.991	0	3	PTMA
0	0.867964446870665	0.998	0.998	0	3	TMSB4X
0	0.835153875223498	0.999	0.994	0	3	B2M
0	-0.883024444791499	0.813	0.986	0	3	RPS3A
0	-0.883300827709031	0.135	0.659	0	3	GJA1
0	-0.909837260757643	0.824	0.986	0	3	RPL30
0	-1.10506114617187	0.073	0.556	0	3	MDFI
0	-1.11259434972032	0.231	0.798	0	3	MXRA8
0	-1.14371489566809	0.103	0.617	0	3	RUNX2
0	-1.23355896496241	0.139	0.728	0	3	CKB
0	-1.2445802974488	0.109	0.588	0	3	TNC
0	-1.34147688210452	0.109	0.655	0	3	PLEKHA5
0	-1.34522231851902	0.675	0.977	0	3	LUM
0	-1.36228060107031	0.051	0.512	0	3	CDKN2A
0	-1.41471040211292	0.303	0.885	0	3	DCN
0	-1.43242803845953	0.341	0.882	0	3	S100A13
0	-1.48388875230698	0.059	0.563	0	3	FGFR1
0	-1.51670480722826	0.076	0.542	0	3	SRPX
0	-1.61287674558467	0.156	0.697	0	3	CPE
0	-1.84935185005194	0.421	0.941	0	3	S100A10
0	-1.85099356104579	0.106	0.723	0	3	RGS3
0	-1.86778935655846	0.381	0.929	0	3	CLEC11A
0	-1.88871813940021	0.027	0.564	0	3	DPT
0	-1.90659802124406	0.03	0.542	0	3	OMD
0	-3.45962561050102	0.209	0.768	0	3	IBSP
0	-5.05178302540046	0.266	0.796	0	3	SPP1
6.3762018152053e-307	-1.22272892518488	0.348	0.795	1.46187179017212e-302	3	LGALS3
1.5884456600166e-305	-0.815095432670034	0.657	0.962	3.64182936472006e-301	3	NDUFA4
4.75115770326399e-305	0.611203190814791	0.991	0.994	1.08929792662733e-300	3	RPL21
6.76472843340443e-305	-1.10874491217678	0.47	0.885	1.55094928792663e-300	3	ENO1
5.13523448259332e-304	-1.53186219782564	0.108	0.556	1.17735520982417e-299	3	SERPINE2
5.338777916146e-291	-0.950463280870875	0.196	0.681	1.22402161283479e-286	3	OLFML3
2.36983370796762e-290	2.50823059351347	0.71	0.514	5.43331774225736e-286	3	ACTA2
6.83873910053739e-288	-1.03172186184791	0.059	0.483	1.56791771358021e-283	3	LMO7
7.02339376623076e-286	1.9149043639202	0.344	0.106	1.61025348878373e-281	3	TPPP3
1.17783855113672e-281	-1.50506782228046	0.053	0.455	2.70043044619116e-277	3	ALPL
1.64546911392598e-279	0.942940890946456	0.907	0.928	3.7725670374981e-275	3	H3F3B
5.52786935398489e-279	1.46480003924751	0.735	0.677	1.26737460678811e-274	3	ITGB1
6.32305603568924e-279	-2.93545498091804	0.107	0.51	1.44968705730247e-274	3	MMP13
1.56441309136143e-278	-0.724477877108235	0.753	0.977	3.58672989456436e-274	3	RPL5
1.94502617576702e-277	-0.770179563476597	0.773	0.976	4.45936151318104e-273	3	RPL7A
7.85467610986417e-274	-0.840030042018358	0.807	0.971	1.80084159170856e-269	3	RPS20
1.15394015169868e-273	-0.791402875521089	0.752	0.973	2.64563858579955e-269	3	ACTG1
5.98798647260141e-273	-0.950695665812686	0.085	0.518	1.37286565857333e-268	3	CADM1
8.7478615401185e-271	-0.97068373713763	0.867	0.985	2.00562221530297e-266	3	GAPDH
3.41488464939496e-270	1.69999063551994	0.723	0.584	7.82930603566783e-266	3	MGP
2.35576430265164e-269	-0.851500946761508	0.337	0.81	5.40106081668941e-265	3	RRBP1
1.30519703133445e-268	-0.943661169048405	0.128	0.566	2.9924252337405e-264	3	MAFB
8.77330148916289e-267	1.82332626131571	0.467	0.213	2.01145483242038e-262	3	TFPI
1.32168032273012e-263	-0.848967356272179	0.112	0.546	3.03021647592334e-259	3	NUDT1
4.23067421640923e-263	-0.931184952018775	0.254	0.713	9.69966677596144e-259	3	CTSK
4.99114767581136e-262	-0.810213027530291	0.623	0.941	1.14432042763327e-257	3	RPSA
1.4593085272601e-258	-1.24876650791428	0.228	0.643	3.34575666044923e-254	3	PTN
4.39763857617542e-255	-0.775448653526059	0.187	0.645	1.00824659635974e-250	3	TTC3
8.69872530740181e-254	-0.813805845184206	0.156	0.593	1.99435675122801e-249	3	TECR
9.92344503812097e-254	-0.847273186469955	0.457	0.872	2.27514824388999e-249	3	PKM
3.71374238614561e-250	-1.18782369923078	0.844	0.983	8.51449716871605e-246	3	COL1A1
1.82057658616322e-249	-0.812965178335437	0.406	0.848	4.17403593909641e-245	3	DBI
8.99483015412153e-247	-0.972339949009784	0.035	0.407	2.06224470943544e-242	3	ZFHX4
1.20798758469148e-246	-0.807085444730204	0.293	0.756	2.76955313542215e-242	3	JTB
9.6322609679718e-246	-0.867070224200246	0.085	0.481	2.2083884721269e-241	3	PYCR1
6.24753602760486e-243	1.07177033572854	0.9	0.902	1.43237258504897e-238	3	HSPB1
7.67857299485907e-243	-0.957492444932033	0.043	0.413	1.76046643053134e-238	3	BAMBI
4.65666944399265e-242	-1.4014694425428	0.044	0.409	1.06763460342419e-237	3	SLC29A1
8.72180770110751e-240	1.25430678631017	0.822	0.831	1.99964885163292e-235	3	TPM2
1.13067139419259e-239	1.86526740416697	0.365	0.139	2.59229030546536e-235	3	SOD3
3.25318787054976e-236	0.614847890210524	0.993	0.996	7.45858383080944e-232	3	RPL34
5.58987080278287e-236	0.677787105204462	0.962	0.952	1.28158967895403e-231	3	IFITM3
1.0000732278144e-234	-0.720991896990783	0.246	0.702	2.29286788941007e-230	3	SEPT11
4.52374540096671e-233	-0.692802365998994	0.632	0.931	1.03715910807964e-228	3	TXN
1.23901441633997e-230	-0.986777478474032	0.485	0.851	2.84068835234266e-226	3	LY6E
1.581252347752e-230	-0.692784917652101	0.646	0.939	3.62533725769101e-226	3	PPIB
1.10732481739709e-229	-0.902431368007964	0.044	0.403	2.53876360884631e-225	3	CREB3L1
2.19354579917575e-229	-0.823195220094035	0.83	0.979	5.02914245377024e-225	3	RPS7
2.26594731489753e-229	-0.825069164210352	0.075	0.455	5.19513740886556e-225	3	LSP1
3.03848640725862e-222	-0.873530470689482	0.243	0.658	6.96633778592183e-218	3	COPZ2
3.44512652712484e-222	1.50840452040535	0.301	0.097	7.89864158873912e-218	3	CCDC102B
2.34698677709585e-221	-0.83225455106984	0.317	0.738	5.38093658384766e-217	3	GNAS
5.98423266291452e-221	-0.757297979507472	0.193	0.607	1.37200502262641e-216	3	KDELR3
3.66048639676564e-220	-0.655696141281096	0.24	0.686	8.39239716186458e-216	3	EIF5
8.26361641239017e-220	-0.733520366136828	0.045	0.397	1.89459933486869e-215	3	HPCAL1
3.19921892176451e-219	-0.699717802385298	0.381	0.811	7.33484922192948e-215	3	MRPL51
1.81796107667445e-217	-0.651767692261177	0.337	0.785	4.16803936049151e-213	3	SEC11A
2.33278834339312e-217	-1.02924521675354	0.29	0.69	5.3483838348974e-213	3	HTRA1
4.56732403227865e-217	1.08287367186188	0.86	0.887	1.04715038088053e-212	3	DSTN
8.2906304751639e-215	-0.964770817131904	0.015	0.339	1.90079284904083e-210	3	PTH1R
1.11272461495648e-213	-0.724231852643155	0.682	0.942	2.55114372471073e-209	3	MT-ND1
7.65838766576033e-212	-0.737982281062178	0.085	0.454	1.75583854012887e-207	3	XIST
1.08198301511883e-210	1.1933912652615	0.829	0.755	2.48066245876294e-206	3	MYL9
5.01704286418297e-209	-0.638920077587763	0.287	0.729	1.15025741747123e-204	3	ARL6IP5
4.42819160395527e-208	1.58545390827659	0.557	0.366	1.01525148903882e-203	3	PLAC9
1.15561561091587e-207	-0.673686533412023	0.133	0.523	2.64947991114682e-203	3	ATP2B1
2.64789439347019e-206	-2.31556746272209	0.04	0.357	6.0708274759091e-202	3	PTGDS
5.24858690942001e-206	-0.558200367149564	0.746	0.968	1.20334352072273e-201	3	NACA
1.57839672854922e-205	-0.715938557484906	0.564	0.899	3.61879017954479e-201	3	SEC61B
2.55374473850998e-204	-0.60805603725687	0.224	0.65	5.85497056198184e-200	3	KDELR1
3.10752583547807e-204	-0.660339975366814	0.263	0.687	7.12462448300057e-200	3	LMAN1
1.59175425444256e-203	-1.16036334552486	0.636	0.91	3.64941497916046e-199	3	TUBA1B
2.99330667354537e-203	-0.595925929716031	0.233	0.666	6.86275421043746e-199	3	CD9
5.76129513283922e-203	-0.862105072876992	0.047	0.378	1.32089213510605e-198	3	CRABP2
2.03441980118381e-202	-0.64533928131896	0.1	0.468	4.66431427817412e-198	3	DCXR
1.23854919116759e-201	-0.716397630881435	0.68	0.944	2.83962173058993e-197	3	PCOLCE
1.42483239941299e-200	-0.667269185492033	0.241	0.656	3.26671324213416e-196	3	RPN2
1.56645805959333e-200	-0.63083404114804	0.355	0.78	3.59141839322963e-196	3	PSMB5
1.73820067444152e-200	0.821383419957987	0.914	0.938	3.98517268629208e-196	3	CALM2
2.73826167528758e-200	-0.627347620051382	0.1	0.466	6.27801254293184e-196	3	DAP
4.07348360424263e-200	-0.656921939273341	0.365	0.789	9.33927585944707e-196	3	MTDH
1.36991395483725e-199	-0.585730283007746	0.357	0.808	3.14080172425536e-195	3	CSTB
4.02355890317607e-198	-0.766874149193381	0.052	0.381	9.22481349731176e-194	3	TMEM119
6.64108937426128e-198	-2.17309586613466	0.045	0.359	1.52260256083688e-193	3	IFITM5
1.01182074912446e-197	-0.677645213441374	0.226	0.633	2.31980143151764e-193	3	FKBP11
1.1297983327307e-197	-0.911487765177416	0.087	0.428	2.59028863745167e-193	3	FXYD6
1.07883133715828e-196	-0.61668730815036	0.115	0.482	2.47343660670279e-192	3	EBPL
5.2017019063916e-194	-0.669476640094507	0.421	0.838	1.1925941960784e-189	3	PRDX4
1.62316734899553e-193	-1.17094600509895	0.084	0.415	3.72143578104204e-189	3	ANKH
3.2393114255802e-193	-0.833785666431737	0.027	0.336	7.42676930542772e-189	3	PTGES
4.07504550243541e-192	-0.635420741591125	0.424	0.826	9.34285682343366e-188	3	TSPO
6.86996418070357e-192	-0.641912133776449	0.184	0.571	1.57507668770991e-187	3	ILF2
5.69630300779346e-191	-0.657699723363917	0.469	0.858	1.30599139059681e-186	3	DAD1
5.01587219682682e-190	-0.614585643976078	0.1	0.454	1.14998901856649e-185	3	UPF3A
1.2129857335628e-189	-0.619051376958743	0.619	0.939	2.78101239133943e-185	3	RPL4
1.32142545965475e-188	-0.727172544918049	0.09	0.437	3.02963215135044e-184	3	COL11A1
4.45505330880152e-188	-0.673386498545309	0.216	0.611	1.02141007210892e-183	3	ANP32B
1.50223588248686e-187	-0.550156494049508	0.162	0.547	3.44417620777762e-183	3	MPC2
4.73052224958783e-187	-0.530515509919033	0.229	0.646	1.084566836163e-182	3	TMEM208
1.4858286542858e-186	-0.656107316927725	0.487	0.87	3.40655935568105e-182	3	GPX4
4.25727036202226e-186	-0.535154688466256	0.241	0.652	9.76064375900844e-182	3	RPS19BP1
1.30171563446682e-185	-0.587654051959166	0.176	0.562	2.98444343514209e-181	3	PFN2
1.4873064162938e-185	-0.638637581812867	0.462	0.872	3.40994742063679e-181	3	SSR2
2.54508457440951e-185	-0.580820947901146	0.091	0.433	5.83511540374868e-181	3	AKR1B1
3.5253829476208e-185	-0.521540950273856	0.856	0.984	8.0826454840102e-181	3	RPL29
5.93728567059485e-185	-0.687081489114656	0.288	0.699	1.36124148569728e-180	3	PGK1
3.23268886136733e-184	-0.635757747266506	0.152	0.524	7.41158575245687e-180	3	FDPS
2.11691504362869e-183	-0.562930434018145	0.093	0.438	4.85345112052749e-179	3	PDLIM4
3.0807904397318e-183	-1.3620126476832	0.032	0.33	7.0633282411731e-179	3	CLU
3.5276601551099e-183	-0.950065087004924	0.225	0.581	8.08786643762047e-179	3	BASP1
2.57345973157512e-182	-0.689599663622484	0.714	0.926	5.90017112658228e-178	3	MT-ND5
1.75734409454302e-181	-0.624634410262732	0.171	0.543	4.02906280555878e-177	3	CCPG1
1.81665165219895e-181	-0.657417004915343	0.056	0.372	4.16503724299653e-177	3	UNC5B
1.88962347140789e-181	-0.76973465391276	0.898	0.989	4.33233973289688e-177	3	RPL8
7.00722640889099e-181	-0.644717423934178	0.239	0.626	1.60654679876644e-176	3	CYC1
2.15169730491973e-180	-0.507503487249835	0.209	0.601	4.93319641098947e-176	3	COPZ1
8.0993094554934e-180	-0.505301891129028	0.185	0.574	1.85692867886097e-175	3	HM13
3.20356823003295e-179	-0.684040558268183	0.299	0.729	7.34482088099654e-175	3	SELENOP
2.481639253069e-177	-0.844542847725084	0.384	0.761	5.68965431551129e-173	3	TGFBI
1.19083459639846e-176	-0.665755750840919	0.512	0.871	2.73022647916275e-172	3	EMP3
1.3486715776958e-176	-0.553276613602869	0.142	0.499	3.09209932618317e-172	3	CDK4
2.10310848076719e-176	-0.625164881216644	0.397	0.784	4.82179681385495e-172	3	PSME2
1.07097081678611e-175	-0.583593231891586	0.271	0.678	2.45541479164551e-171	3	FKBP10
1.62618170406586e-175	-0.604515788567735	0.1	0.438	3.7283467929118e-171	3	LAGE3
7.53565906819667e-174	-0.500994505750844	0.279	0.689	1.72770055456545e-169	3	EIF3H
1.56414365615053e-173	-0.614902971628214	0.046	0.347	3.58611216045631e-169	3	EBP
3.05197854564426e-173	-0.882688944536934	0.059	0.363	6.99727121159859e-169	3	TMEM106C
3.30076007549686e-173	-0.886248633053927	0.014	0.288	7.56765262509166e-169	3	LIMCH1
6.2749286169145e-173	-0.632793069805424	0.457	0.852	1.43865288399999e-168	3	KDELR2
1.12100981290954e-172	-0.578453678723358	0.263	0.657	2.57013919805769e-168	3	SIVA1
1.5416628978271e-172	-0.670294976898652	0.092	0.419	3.5345705258482e-168	3	KCTD12
3.44601042014113e-172	-0.661174650880453	0.024	0.307	7.90066809025757e-168	3	RHBDL2
6.01023603702082e-172	-0.5518862094481	0.341	0.747	1.37796681620776e-167	3	COX5A
1.07352536018884e-171	-0.670844056789128	0.048	0.345	2.46127159330496e-167	3	C19orf48
1.19737987551379e-171	-0.557562678365859	0.347	0.76	2.74523284059046e-167	3	SERBP1
1.63201723625931e-171	-0.511895788774611	0.183	0.558	3.74172591757171e-167	3	ACP1
8.46589521701089e-171	-0.566762775307044	0.136	0.488	1.94097579640409e-166	3	NCOR1
3.39903703150308e-170	-0.562251398574201	0.34	0.755	7.79297220212711e-166	3	AURKAIP1
1.65971565582919e-169	-0.622582975036368	0.151	0.501	3.80523008411957e-165	3	CERCAM
2.30984857922883e-169	-0.613650563292684	0.203	0.574	5.29578983759794e-165	3	H2AFV
2.9801432327049e-169	-0.557705490879269	0.091	0.413	6.83257438962252e-165	3	MLLT11
3.35955193944083e-169	-0.596726142553812	0.072	0.383	7.702444731556e-165	3	MFAP2
7.27582512606445e-169	-0.508364167166047	0.165	0.529	1.6681284266528e-164	3	UFD1
1.27777302130645e-168	-0.5833969129106	0.202	0.574	2.92955020594929e-164	3	SDF2L1
7.09328250885176e-167	1.36815300866328	0.723	0.658	1.62627688080444e-162	3	FOS
4.782164296671e-166	-0.613913461532403	0.289	0.676	1.09640680829776e-161	3	RCN3
1.33004381333252e-165	-0.62007108333355	0.053	0.348	3.04939145082747e-161	3	TPST1
1.42355691738593e-165	-0.574070526593442	0.047	0.338	3.26378894449072e-161	3	TCEA3
2.04699483292454e-165	-0.657129220652657	0.117	0.445	4.69314505344608e-161	3	MRC2
8.95669086488457e-165	-0.505031162618431	0.38	0.803	2.05350051459209e-160	3	ATP6V0B
2.64994601010651e-164	-0.521521957098722	0.14	0.485	6.07553121737119e-160	3	DGCR6L
1.70534549372031e-163	-0.566689228766018	0.084	0.396	3.90984561345256e-159	3	SMIM10
2.62437578211474e-163	-0.67115005395789	0.052	0.341	6.01690635565445e-159	3	HADH
7.62496119430195e-163	-0.507645434166896	0.086	0.401	1.74817485301761e-158	3	LARP6
1.0705130727402e-162	1.36416460664639	0.718	0.722	2.45436532187146e-158	3	NEAT1
1.75631249989458e-162	-0.529663946879131	0.229	0.607	4.0266976685083e-158	3	C1QBP
2.97626153837866e-162	-0.519266545775119	0.359	0.77	6.82367482904074e-158	3	TMED9
3.39742536336655e-161	-0.535802136490327	0.251	0.628	7.78927713059048e-157	3	SNRPD3
2.16945748017517e-160	-0.50454075730379	0.074	0.377	4.97391516479762e-156	3	APH1A
9.27319960636493e-160	-0.502852226322135	0.099	0.416	2.12606647375129e-155	3	GPX7
1.54724564956667e-159	-1.19805472025056	0.086	0.386	3.5473701007615e-155	3	SFRP4
4.2575555993232e-159	-0.580476379287164	0.067	0.366	9.76129772256831e-155	3	CD320
4.85025077257798e-159	-0.926332197561864	0.192	0.527	1.11201699462895e-154	3	TUBA1C
9.03785580699315e-159	-0.973149982221939	0.498	0.849	2.07210920086932e-154	3	H2AFZ
1.06486942309138e-158	-1.59893393042068	0.03	0.291	2.44142612632161e-154	3	NPW
1.95864174229705e-158	-0.505016796954574	0.21	0.58	4.49057792256444e-154	3	NME4
9.86595646751371e-158	-0.929324639871274	0.052	0.331	2.26196783930687e-153	3	LY6K
1.10973103130808e-157	-0.55600669733078	0.214	0.59	2.54428033548004e-153	3	ACP5
2.25361165587491e-155	-0.50231556109462	0.108	0.428	5.1668554434244e-151	3	FBLN1
7.3669215053704e-153	-0.525267181330637	0.613	0.921	1.68901409353627e-148	3	CHCHD2
1.13202055438268e-152	-0.586210431203315	0.073	0.364	2.59538352503318e-148	3	SUPT16H
2.08382795512624e-152	-0.516196705356581	0.065	0.353	4.77759235271792e-148	3	SNRNP25
2.80231962766718e-151	-0.521860282245968	0.105	0.414	6.42487821035254e-147	3	UCHL3
2.13543220804089e-150	-0.525409882672151	0.254	0.624	4.89590542337535e-146	3	SRM
1.3338045515189e-149	-0.848093854325633	0.016	0.263	3.05801369526737e-145	3	OGN
1.50464281207592e-149	-0.624202345266586	0.45	0.819	3.44969457524645e-145	3	ANXA1
4.12652954806419e-148	-1.22742860770065	0.053	0.317	9.46089429484676e-144	3	ENPP1
7.36133731601609e-148	-0.552246338555371	0.13	0.443	1.68773380644301e-143	3	IDH2
1.42821492309946e-147	-0.539854508901902	0.145	0.469	3.27446835419014e-143	3	CENPX
9.86035981840026e-147	1.44495693248494	0.468	0.299	2.26068469556463e-142	3	COL18A1
1.55240540241501e-146	1.21021433801671	0.949	0.983	3.5591998661169e-142	3	TIMP1
3.66473021568705e-144	-0.624221894420247	0.466	0.829	8.4021269655057e-140	3	LMNA
5.03054826828586e-144	1.48592058171478	0.573	0.485	1.1533538014699e-139	3	CYTOR
1.25446952460048e-143	0.865493858369672	0.796	0.825	2.87612227905153e-139	3	MYL12A
1.98849047142365e-142	-0.826761338534364	0.205	0.54	4.559012103833e-138	3	HLA-DRB1
1.73594815240444e-141	-0.507414282192654	0.071	0.349	3.98000832901765e-137	3	CTNNAL1
2.0555534911531e-141	-2.03689915076275	0.028	0.27	4.7127674891667e-137	3	CXCL14
3.75074263475564e-140	-0.520222597890227	0.684	0.949	8.59932763870425e-136	3	YBX1
1.06808447597181e-139	-1.01811507546192	0.19	0.49	2.44879727806056e-135	3	STMN1
1.50386270479859e-139	-0.541457188410403	0.037	0.29	3.44790602329173e-135	3	TP53I11
7.12879472768593e-139	-0.539596042111225	0.072	0.348	1.63441876721655e-134	3	COL16A1
1.64227311435058e-138	-0.675078909546917	0.854	0.981	3.76523956927158e-134	3	COL1A2
8.42064864830066e-138	0.840303163438055	0.845	0.819	1.93060211559589e-133	3	FN1
9.86130254069563e-138	-0.608564203806791	0.641	0.92	2.26090083350529e-133	3	ANXA2
5.7422946896122e-137	-0.502812416224153	0.106	0.398	1.31653590348739e-132	3	CAPG
2.27910802946896e-136	-0.575832985545612	0.05	0.306	5.22531097916349e-132	3	PHGDH
4.67464605131911e-136	-0.692181661123745	0.344	0.697	1.07175610018593e-131	3	MDK
5.65017738366371e-135	-0.505394550658337	0.125	0.423	1.29541616875258e-130	3	SLC16A3
5.96143693674637e-135	-0.544963534064102	0.022	0.257	1.36677864648784e-130	3	CLMP
2.8302857174472e-134	-0.539861839775411	0.035	0.28	6.48899606439118e-130	3	LRRC17
1.52276598120108e-132	1.15974549478335	0.518	0.355	3.49124556509971e-128	3	PRSS23
5.12187168363521e-131	1.91205969356365	0.43	0.283	1.17429152090704e-126	3	MYLK
6.62740693512164e-131	0.621259001640734	0.971	0.99	1.51946558801534e-126	3	ACTB
1.91749755580263e-130	1.36592142790089	0.361	0.194	4.39624664618869e-126	3	PHLDA2
8.47135504805189e-130	1.38835247482005	0.664	0.609	1.94222757186686e-125	3	POSTN
1.43558407645029e-129	-0.638637409119649	0.443	0.8	3.29136361207758e-125	3	TUBB
5.928197991509e-128	-0.508881375610316	0.121	0.409	1.35915795351327e-123	3	PCNA
2.26631212944951e-125	-0.566676746543745	0.486	0.838	5.1959738191889e-121	3	TMBIM6
1.40998370416591e-122	1.25248165789938	0.271	0.12	3.23266963854118e-118	3	EDNRA
7.56451774109365e-120	1.30850445964933	0.52	0.409	1.73431698250054e-115	3	CD81
1.74837520107221e-118	1.90422281908574	0.502	0.376	4.00849982349825e-114	3	ADIRF
1.58300524054384e-117	-0.619046076348063	0.038	0.26	3.62935611499485e-113	3	TMSB15A
1.17837038684054e-115	-0.509680060206954	0.39	0.729	2.70164978590932e-111	3	RANBP1
1.9031329281894e-115	1.42666070538829	0.596	0.519	4.36331286445984e-111	3	JUNB
6.23459366040962e-115	-0.774266384542251	0.037	0.255	1.42940528852211e-110	3	CFD
1.86970116014128e-113	-0.577466855128505	0.07	0.304	4.28666384985591e-109	3	SMC2
3.78613750982337e-113	-0.848025579682663	0.115	0.365	8.68047746877203e-109	3	CKS1B
1.31478168476184e-112	0.91089943096944	0.737	0.74	3.01439996865348e-108	3	IFITM2
6.8793567302726e-112	-0.520848288027605	0.187	0.475	1.5772301175496e-107	3	COL12A1
8.79601238144569e-112	1.26768191291665	0.369	0.217	2.01666175869405e-107	3	YBX3
3.81483349185315e-109	1.33372850658415	0.36	0.211	8.74626874677171e-105	3	LHFPL6
6.38449046467739e-108	0.94565309382315	0.713	0.782	1.46377212883659e-103	3	BGN
8.90615558168506e-108	-0.58202370491314	0.341	0.685	2.04191429021293e-103	3	CD74
8.69052524800973e-104	-0.950320036356049	0.122	0.362	1.99247672361119e-99	3	HMGB2
5.59354068416872e-103	0.831214302164432	0.71	0.771	1.28243107265936e-98	3	ATP5MD
2.82876800321827e-102	-0.53874677996779	0.095	0.327	6.48551640097854e-98	3	GGH
3.73685049012281e-102	-0.734110637974758	0.252	0.538	8.56747711870456e-98	3	TIMP3
1.6158709695023e-101	1.16147423652975	0.483	0.367	3.70470737177793e-97	3	IGFBP4
1.03446849923678e-98	-0.587730502214697	0.623	0.919	2.37172592820016e-94	3	SLC25A6
4.55042037465161e-94	1.23683880753186	0.287	0.154	1.04327487929637e-89	3	LPP
1.45972064613191e-93	-0.653485736641822	0.213	0.478	3.34670152538664e-89	3	TUBB4B
6.2269952707934e-92	1.22211712438873	0.305	0.174	1.4276632057348e-87	3	PDLIM1
1.71659717080595e-90	1.36311710986052	0.391	0.263	3.93564233350681e-86	3	FOSB
8.72724082992431e-89	-0.555526191506078	0.654	0.889	2.00089450507675e-84	3	TPI1
2.6378424819789e-88	-0.557652195323266	0.879	0.979	6.04778145843302e-84	3	SPARC
4.10906720899835e-88	1.17181924974501	0.583	0.516	9.42085839007051e-84	3	DUSP1
1.02541114386405e-87	1.21608058657935	0.324	0.19	2.35096012953711e-83	3	ARHGDIB
8.43044542386483e-86	-0.549167803725521	0.138	0.365	1.93284822232949e-81	3	CKS2
4.6033805725556e-85	0.891184682759503	0.847	0.881	1.05541706386982e-80	3	COL3A1
6.22262327530695e-85	0.785836728560455	0.726	0.836	1.42666083832962e-80	3	POMP
3.40254570107672e-84	1.15069127916439	0.253	0.129	7.80101652885861e-80	3	EPAS1
3.13973487359526e-83	-1.10021736609003	0.093	0.29	7.19847014469185e-79	3	ASPN
1.09048891497041e-81	0.768350438169014	0.723	0.835	2.50016393535265e-77	3	POLR2L
1.16208359286373e-80	0.558011084366277	0.846	0.917	2.66430905335868e-76	3	MT-ND3
1.73507383669552e-80	0.601818153182209	0.769	0.876	3.97800378539181e-76	3	UQCR11
7.70670711188807e-71	1.23501068860034	0.292	0.178	1.76691673954258e-66	3	LY96
2.6667714892156e-69	0.704660715153724	0.762	0.87	6.11410699332462e-65	3	SKP1
2.83770639662212e-68	0.857720991357498	0.66	0.775	6.50600945553555e-64	3	ATP5ME
7.41820414161337e-66	1.08512079588736	0.267	0.159	1.7007716635477e-61	3	STOM
6.23079256096521e-64	0.767384410683912	0.757	0.842	1.42853381045249e-59	3	RPS27L
3.82934963703916e-63	1.00415802408282	0.57	0.584	8.77954991283967e-59	3	CD59
1.41288998155516e-62	0.960560111377848	0.502	0.414	3.23933286071151e-58	3	SERPING1
2.48864269188602e-61	1.14475249012208	0.313	0.21	5.70571109968708e-57	3	PHLDA1
1.01401802374806e-59	-0.742123597515679	0.469	0.738	2.32483912304718e-55	3	IFI6
8.95375609779781e-58	0.511021771354558	0.751	0.886	2.0528276605421e-53	3	RAC1
1.02045251237955e-57	1.39787501109102	0.255	0.155	2.3395914751326e-53	3	THBS1
3.7459967486744e-57	1.19293439041043	0.352	0.247	8.5884467456858e-53	3	MT1E
3.59380091213801e-56	1.26940952900162	0.365	0.29	8.23950735125882e-52	3	HIF1A
9.318033805001e-56	0.644339304961473	0.729	0.862	2.13634561047258e-51	3	ATP5MPL
1.99057911612038e-55	1.12654492232657	0.305	0.211	4.5638007395292e-51	3	MIR4435-2HG
1.36843705834582e-54	0.645337687287937	0.683	0.806	3.13741564366946e-50	3	COX6B1
4.07139228687132e-53	1.11052254068297	0.335	0.248	9.33448109610987e-49	3	NOTCH3
2.2011488513487e-52	0.729833804931883	0.679	0.801	5.04657397148716e-48	3	SEPT7
7.78531805394822e-52	1.14945895890053	0.331	0.243	1.78493987022871e-47	3	PDGFRB
7.35016907360409e-50	1.13676418857703	0.522	0.504	1.68517326350521e-45	3	IER2
2.29040187737881e-49	0.666816135795904	0.784	0.901	5.25120438426639e-45	3	SEC61G
8.51518505711746e-49	0.931032488714919	0.611	0.684	1.95227647804532e-44	3	ZFP36L1
8.14830000234858e-42	1.19198525794816	0.337	0.267	1.86816074153846e-37	3	EGR1
1.06358602998187e-40	1.19563717702062	0.332	0.27	2.43848369093944e-36	3	ARID5B
3.5787644837933e-39	0.608769288067734	0.716	0.766	8.2050333319929e-35	3	JUN
1.80432747348937e-37	1.05073217241386	0.33	0.261	4.13678159846908e-33	3	ZFP36
3.69714140590112e-37	1.18557199566099	0.417	0.406	8.47643610130949e-33	3	COX7A1
2.1951119599924e-34	1.02771868117233	0.44	0.437	5.03273319067458e-30	3	FSTL1
2.7228189822073e-32	1.19768490748986	0.388	0.365	6.24260708050668e-28	3	UACA
7.46472340827115e-31	0.529029742787179	0.657	0.755	1.71143713581433e-26	3	CYBA
2.1244855464699e-30	1.04190069835432	0.596	0.625	4.87080801239153e-26	3	APOE
4.99380630075154e-27	1.08063644335083	0.425	0.426	1.14492997057331e-22	3	NFKBIA
6.81876894152957e-24	0.774003595722701	0.517	0.604	1.56333915522449e-19	3	SELENOW
1.17438285561497e-21	0.864508377872624	0.396	0.406	2.69250757306843e-17	3	MYH9
1.89114736395583e-21	0.796123778301851	0.277	0.232	4.33583356134153e-17	3	CD44
1.64833079892181e-20	0.746700748884596	0.546	0.635	3.77912802268804e-16	3	CAVIN3
2.05860453184717e-20	0.905087388316491	0.259	0.217	4.71976261016602e-16	3	FOXP1
2.95961081814894e-19	0.87560153341273	0.342	0.329	6.78549972277008e-15	3	CRIP2
1.16625307447826e-18	0.773954109947678	0.564	0.701	2.67386842385631e-14	3	CDC42
3.59042859312965e-17	0.535420664112813	0.219	0.35	8.23177563546835e-13	3	IGFBP5
6.76795408607709e-17	0.792557189152181	0.317	0.293	1.55168883331489e-12	3	GMFG
2.58439344549413e-16	0.891291726698077	0.264	0.234	5.92523885248439e-12	3	EPS8
3.21131552162234e-16	1.3100042825135	0.386	0.39	7.36258309642354e-12	3	CTGF
1.00599832462486e-15	1.01167947770851	0.431	0.468	2.30645235886743e-11	3	HNRNPH1
1.98302594819447e-14	0.883126070600719	0.263	0.227	4.54648359142547e-10	3	CCL3
2.85190311135107e-14	0.731186693989515	0.262	0.231	6.53855826339461e-10	3	JUND
6.47255821111782e-14	0.665028072540659	0.59	0.75	1.48396342106298e-09	3	COL5A2
8.45800348987343e-14	0.849867825988621	0.402	0.429	1.93916646012328e-09	3	KLF6
8.84912459394249e-14	0.853990759715973	0.283	0.254	2.02883879565319e-09	3	CRYAB
5.18512787604307e-13	0.672394158104626	0.452	0.5	1.18879426814039e-08	3	SPATS2L
5.40264398564929e-13	0.873264454587749	0.283	0.264	1.23866418658981e-08	3	TNFAIP6
9.70296765026106e-13	0.77417560589163	0.468	0.57	2.22459939317535e-08	3	RAP1B
1.27810929740235e-12	0.93755099220221	0.255	0.237	2.93032118615436e-08	3	AXL
1.45250477751532e-11	0.846864967125911	0.32	0.326	3.33015770340938e-07	3	ZEB2
1.05650581724385e-10	-0.552260838805428	0.672	0.677	2.42225088719498e-06	3	SERPINF1
9.94675857441801e-10	0.867820788144922	0.395	0.418	2.28049333835682e-05	3	DNAJB1
1.12235093376321e-09	0.711389747952783	0.295	0.284	2.57321398583891e-05	3	IER3
1.47470935849748e-09	0.85538736002794	0.274	0.265	3.38106614622718e-05	3	CHN1
2.97582832227625e-09	0.603965963324907	0.547	0.704	6.82268159448276e-05	3	DDX5
9.82064061821594e-09	0.89194332121786	0.295	0.296	0.000225157827453837	3	PPP1R15A
1.36366408223228e-08	0.50234572314525	0.576	0.744	0.000312647264133395	3	SNX3
3.18921044083279e-08	0.62367659705999	0.514	0.653	0.000731190277769734	3	TCEAL9
1.1188826017441e-06	0.502349899425518	0.312	0.463	0.025652621410187	3	MEF2C
1.39281661522191e-06	0.770721126206227	0.272	0.282	0.0319331065371928	3	PRKAR1A
0	3.28356569674412	0.853	0.208	0	4	CCL3
0	3.04245312398708	0.771	0.144	0	4	CCL4
0	2.820905807743	0.994	0.635	0	4	CD74
0	2.81635908063924	0.771	0.128	0	4	CCL3L1
0	2.72119231382352	0.703	0.105	0	4	CCL4L2
0	2.71599174661433	0.925	0.271	0	4	C1QA
0	2.63416181862897	0.987	0.542	0	4	HLA-DRA
0	2.56613031702326	0.977	0.487	0	4	HLA-DRB1
0	2.55460935806755	0.981	0.396	0	4	TYROBP
0	2.50599629543512	0.948	0.335	0	4	HLA-DPA1
0	2.45447555776756	0.855	0.221	0	4	C1QB
0	2.39946817099465	0.88	0.155	0	4	CD14
0	2.3738759344193	0.875	0.282	0	4	RNASE1
0	2.36148161772392	0.943	0.274	0	4	FCER1G
0	2.32563154150937	0.868	0.14	0	4	C1QC
0	2.24269708348654	0.925	0.189	0	4	AIF1
0	2.20958172044333	0.922	0.314	0	4	HLA-DPB1
0	2.05760303030541	0.599	0.082	0	4	CXCL8
0	1.89004602826839	0.721	0.074	0	4	RGS1
0	1.85415374234096	1	0.996	0	4	FTL
0	1.67174005287003	0.908	0.264	0	4	LAPTM5
0	1.65601024343533	0.618	0.089	0	4	LYZ
0	1.64332456643908	0.691	0.098	0	4	HLA-DQB1
0	1.63372103779669	0.745	0.075	0	4	FCGR2A
0	1.63265950529981	0.494	0.081	0	4	CXCL3
0	1.63056847728426	0.609	0.115	0	4	CCL2
0	1.62273099022071	0.828	0.144	0	4	VAMP8
0	1.61259551582132	0.572	0.116	0	4	HMOX1
0	1.49956659525347	0.8	0.192	0	4	HLA-DMA
0	1.44179886773852	0.64	0.095	0	4	FOLR2
0	1.43958748531818	0.651	0.08	0	4	ALOX5AP
0	1.43201279997212	0.643	0.07	0	4	MS4A6A
0	1.41156027580691	0.797	0.132	0	4	ITGB2
0	1.40852158794611	0.711	0.109	0	4	CTSS
0	1.40002750092456	0.658	0.056	0	4	MS4A7
0	1.33556314096273	0.623	0.056	0	4	HCST
0	1.30033645838244	0.574	0.063	0	4	TREM2
0	1.27690541557097	0.522	0.089	0	4	CXCL2
0	1.27658473898161	0.567	0.074	0	4	HLA-DQA1
0	1.26956932736536	0.642	0.054	0	4	LST1
0	1.26875584091252	0.787	0.188	0	4	CD68
0	1.26215497230119	0.437	0.044	0	4	S100A9
0	1.21522561423284	0.58	0.036	0	4	MNDA
0	1.21226830438809	0.612	0.107	0	4	SGK1
0	1.17892869412859	0.762	0.184	0	4	ARHGDIB
0	1.16918731930348	0.422	0.047	0	4	C15orf48
0	1.15857383370389	0.501	0.032	0	4	FCGR3A
0	1.12466338089468	0.518	0.036	0	4	FCGR1A
0	1.09678092499918	0.578	0.064	0	4	HLA-DMB
0	1.05175731313756	0.304	0.021	0	4	IL1B
0	1.04932207480779	0.545	0.048	0	4	STAB1
0	1.04612056228775	0.625	0.114	0	4	TMEM176B
0	1.02831218092177	0.501	0.049	0	4	MS4A4A
0	1.02811060996834	0.479	0.04	0	4	VSIG4
0	1.0010466023376	0.509	0.038	0	4	MSR1
0	0.970028702732312	0.589	0.1	0	4	CTSH
0	0.958580300989308	0.584	0.077	0	4	SPI1
0	0.954990253111372	0.57	0.062	0	4	CSF1R
0	0.951811223959299	0.497	0.033	0	4	FYB1
0	0.947351297031473	0.441	0.04	0	4	IGSF6
0	0.925334508824764	0.519	0.05	0	4	CD53
0	0.895066827390928	0.434	0.044	0	4	CXCR4
0	0.889641106503688	0.488	0.062	0	4	CORO1A
0	0.880345370335093	0.442	0.035	0	4	GPR34
0	0.876541379100059	0.503	0.054	0	4	RNASE6
0	0.857420654343542	0.473	0.024	0	4	LY86
0	0.823900618979277	0.472	0.028	0	4	CD163
0	0.78474371296592	0.455	0.032	0	4	CYBB
0	0.751785083704192	0.377	0.024	0	4	C1orf162
0	0.690019871674679	0.429	0.052	0	4	TNFSF13B
0	0.688096031963469	0.401	0.022	0	4	CD37
0	0.682742100415249	0.403	0.033	0	4	ADAP2
0	0.670361288595283	0.382	0.038	0	4	C3AR1
0	0.66863621029084	0.376	0.029	0	4	PLEK
0	0.665780779221168	0.366	0.022	0	4	SLCO2B1
0	0.641289111378329	0.37	0.023	0	4	CD86
0	0.635708522549275	0.388	0.033	0	4	HCLS1
0	0.613683289375066	0.341	0.016	0	4	MPEG1
0	0.612366189975431	0.419	0.048	0	4	LGALS9
0	0.590396066966396	0.309	0.027	0	4	CD93
0	0.582630855678261	0.342	0.014	0	4	CLEC7A
0	0.58011518621391	0.329	0.033	0	4	UCP2
0	0.57690158469406	0.366	0.029	0	4	PTPRC
0	0.572097150325193	0.351	0.026	0	4	GIMAP4
0	0.569390677250489	0.292	0.016	0	4	FPR3
0	0.559883540053972	0.252	0.016	0	4	PHACTR1
0	0.552635070086201	0.276	0.016	0	4	MRC1
0	0.5328411099916	0.324	0.031	0	4	LCP1
0	0.510621501806746	0.271	0.02	0	4	FCGR2B
4.14480760386451e-307	0.786786192311336	0.43	0.065	9.50280039338016e-303	4	CD83
6.32412525605908e-307	0.998009899417609	0.649	0.149	1.44993219745667e-302	4	RNASET2
5.45497275934372e-298	0.732277870397899	0.305	0.033	1.25066160453473e-293	4	VMO1
4.84396155167319e-279	1.51406634494616	0.99	0.742	1.11057506495211e-274	4	PSAP
1.63193698599276e-278	0.585683385510427	0.425	0.066	3.7415419277856e-274	4	TMEM176A
7.05758774325661e-271	0.636956915776653	0.439	0.075	1.61809314189644e-266	4	ARHGAP18
2.0363827305502e-267	0.949768403033204	0.654	0.169	4.66881468633245e-263	4	PYCARD
5.65095946963132e-258	1.5087078045718	0.973	0.556	1.29559547760237e-253	4	SAT1
8.02571451343475e-258	0.738344324928274	0.535	0.115	1.84005556649519e-253	4	SYNGR2
4.42179141509217e-257	0.85866818734297	0.663	0.173	1.01378411773818e-252	4	LY96
2.77573315761967e-249	0.689892343629697	0.51	0.105	6.36392341047463e-245	4	CLEC2B
1.48430764243805e-247	1.49210730683444	0.968	0.626	3.40307213181772e-243	4	CTSB
6.20571051918699e-241	0.8605591977312	0.433	0.082	1.422783250734e-236	4	GPR183
7.09381227835758e-239	1.30194391111059	0.951	0.458	1.62639834105904e-234	4	SRGN
4.3656272771171e-238	1.1394748754919	0.991	0.735	1.00090736582464e-233	4	CYBA
1.28823832543116e-234	1.22960867401772	0.829	0.35	2.95354400871601e-230	4	CAPG
9.73340072749167e-226	0.689339368449286	0.475	0.1	2.23157678479202e-221	4	PLAU
3.54034253303234e-224	0.626813269101417	0.45	0.089	8.11694332548325e-220	4	SOD2
1.82071568594224e-221	1.15535690447472	0.986	0.779	4.17435485315978e-217	4	NPC2
5.58093276029575e-216	0.581812915382769	0.333	0.053	1.27954045395301e-211	4	NR4A2
5.59885436943768e-213	0.585578717758419	0.37	0.066	1.28364934128098e-208	4	CPVL
1.01553326928079e-211	0.797823002760131	0.567	0.152	2.32831312648007e-207	4	CREG1
2.93090978842967e-192	1.34671635327553	0.951	0.648	6.7196968719327e-188	4	CTSD
5.18869547702846e-188	1.05895756491093	0.884	0.418	1.18961221201832e-183	4	CTSZ
8.96392352132361e-186	1.01128471661987	0.898	0.446	2.05515874573386e-181	4	TYMP
1.57274209001082e-183	0.960675920387239	0.694	0.253	3.60582578976781e-179	4	DAB2
2.70277745085887e-182	0.614749371711014	0.503	0.131	6.19665786158414e-178	4	MFSD1
1.42953111140219e-178	1.35358701203574	0.828	0.411	3.2774859791118e-174	4	NFKBIA
6.55649105061811e-178	0.988777807859561	0.722	0.269	1.50320670317521e-173	4	IER3
4.00825642689966e-177	0.886312298723577	0.829	0.373	9.18972950995286e-173	4	RGS10
3.12721081565291e-176	1.15650337317462	0.842	0.411	7.16975623704743e-172	4	KLF6
6.86776857361978e-170	0.759789996298538	0.637	0.215	1.57457330087381e-165	4	GLUL
2.24292519387905e-165	0.950470297650756	0.926	0.581	5.14235459200651e-161	4	GRN
1.04250654123569e-161	1.61980050918746	0.642	0.245	2.39015474709106e-157	4	APOC1
2.35444403804526e-155	0.859958090337982	1	0.991	5.39803384602637e-151	4	FTH1
2.80456773680168e-151	0.52684005635619	0.358	0.08	6.43003245016521e-147	4	DUSP6
1.82366907748768e-149	0.644806095717256	0.578	0.196	4.181126093956e-145	4	RHOG
3.26967616669339e-149	0.519647835520069	0.424	0.11	7.49638654737793e-145	4	RNF130
2.23486473275407e-148	0.741341294255587	0.497	0.151	5.12387437278525e-144	4	IER5
4.46350725837085e-143	0.536049591159273	0.473	0.132	1.02334830912669e-138	4	CSTA
7.2510037066399e-141	0.786889026174314	0.375	0.094	1.66243761982133e-136	4	SLC40A1
5.95687463650377e-140	0.553520067329186	1	0.976	1.36573264791122e-135	4	CST3
1.1090937903039e-137	0.935193988401825	0.87	0.517	2.54281933302975e-133	4	FCGRT
7.15658741094162e-134	0.565346967157203	0.561	0.186	1.64079079570658e-129	4	CARD16
2.0336625592941e-129	0.920926099953152	0.774	0.373	4.66257814969358e-125	4	CTSL
2.81448154533384e-129	0.726455804990653	0.992	0.73	6.45276183898689e-125	4	SPP1
1.12926910730039e-124	0.549988622302075	0.457	0.145	2.58907528230759e-120	4	FAM49B
1.39802292941953e-122	0.590060009517137	0.659	0.264	3.20524717028015e-118	4	TXNIP
2.73276991179582e-122	0.777790736194243	0.691	0.304	6.26542157677427e-118	4	PLAUR
3.17672102183638e-122	0.598003581899416	0.478	0.158	7.28326828676427e-118	4	CXCL16
2.72009673384978e-120	0.506497283589021	0.495	0.163	6.23636578169739e-116	4	LPAR6
5.2703872774736e-120	0.703854457323338	0.748	0.352	1.20834169110637e-115	4	ASAH1
1.56932076537094e-119	1.45633079446816	0.911	0.611	3.59798171876594e-115	4	APOE
2.44769664970018e-118	0.57794377674897	1	0.994	5.6118341087676e-114	4	B2M
4.46669661534036e-116	0.505129937617856	0.596	0.224	1.02407953299909e-111	4	CD44
1.80709420353093e-115	0.712188561741925	0.668	0.284	4.14312488043537e-111	4	GPNMB
2.42570202946941e-113	-1.05506377944194	0.997	0.987	5.5614070429645e-109	4	RPL7
3.25686707947975e-113	0.66609385723087	0.88	0.483	7.46701915312323e-109	4	HLA-E
8.43204872259848e-113	0.509867135758273	0.438	0.141	1.93321581063015e-108	4	LTC4S
5.1798453321254e-111	0.544605121202834	1	0.998	1.18758313929639e-106	4	TMSB4X
1.12583013141327e-108	0.938903699769369	0.721	0.375	2.58119074229121e-104	4	LGMN
4.97244723586245e-107	0.641451785887021	0.968	0.766	1.14003297776618e-102	4	ARPC3
3.52156163538194e-105	0.504908218982727	0.517	0.191	8.07388436144017e-101	4	TPP1
1.52280658592942e-103	0.591368356453798	0.996	0.872	3.49133865956039e-99	4	ITM2B
1.87276902510169e-101	0.615959663903357	0.881	0.452	4.29369754385065e-97	4	MMP13
2.65000645273429e-101	0.514114232081328	0.618	0.256	6.07566979418392e-97	4	ZFP36
5.53970585889606e-100	0.642513875099667	0.871	0.536	1.2700883622691e-95	4	ARPC1B
4.54981969482236e-98	0.530747447749179	0.742	0.356	1.04313716143192e-93	4	C4orf48
5.4107515893974e-98	0.820361220643454	0.465	0.174	1.24052301690114e-93	4	PLIN2
1.16524760248619e-96	0.534558177401746	0.68	0.313	2.67156317822008e-92	4	GLRX
7.3780514871073e-96	0.522873344253898	0.642	0.29	1.69156586444909e-91	4	LRRFIP1
1.40717460065069e-95	0.502932811320876	0.643	0.279	3.22622920691184e-91	4	HNMT
1.34297598670512e-94	0.554875528754558	0.999	0.906	3.07904104471883e-90	4	HLA-A
2.83597806326941e-93	0.681945817239384	0.859	0.511	6.50204690565777e-89	4	DUSP1
9.9080998780059e-93	1.24615898279076	0.275	0.075	2.27163005903041e-88	4	G0S2
1.24513929304462e-90	0.604375065028185	0.888	0.577	2.85473085716341e-86	4	BRI3
1.25039211554746e-90	-0.903367477492246	0.995	0.979	2.86677400331566e-86	4	RPL8
2.21322776217974e-90	0.59887147483459	0.646	0.306	5.07426729034949e-86	4	GYPC
2.90570051077969e-89	0.673254783654059	0.82	0.478	6.66189956106459e-85	4	HSPA1B
7.55939343906292e-89	0.577182079818834	0.827	0.489	1.73314213377396e-84	4	FXYD5
1.35267697165833e-86	0.745991285372611	0.943	0.739	3.10128249292105e-82	4	HSPA1A
8.29399436028998e-86	0.609999300802476	0.999	0.876	1.90156408698368e-81	4	S100A4
9.74696211956196e-86	0.596893340217781	0.643	0.309	2.23468600515197e-81	4	LITAF
9.96736542664856e-85	0.531066645442754	0.676	0.337	2.28521787136772e-80	4	PPT1
2.33293949074129e-83	-0.828761818598968	0.992	0.962	5.34873037042256e-79	4	RPS7
1.28936177850491e-79	0.507835677231364	0.996	0.866	2.9561197495782e-75	4	HLA-B
3.87257035439719e-79	0.586469056736961	0.92	0.582	8.87864205152643e-75	4	IFI27
1.77020742850438e-77	0.64439850764763	0.601	0.287	4.05855457133199e-73	4	PLTP
2.26317294630001e-77	0.555974656868808	0.549	0.246	5.18877661398203e-73	4	RGS2
3.81087212261563e-77	0.532763100157221	0.965	0.736	8.73718651552085e-73	4	ISG15
6.38837442843534e-75	0.510588394461667	0.864	0.551	1.46466260520737e-70	4	GSTO1
5.87944542286321e-74	0.587879732995537	0.948	0.701	1.34798045209985e-69	4	IFI6
1.85316265321567e-72	-2.49804403273465	0.026	0.334	4.24874601502757e-68	4	PTGDS
1.18149141456814e-70	0.509204570576836	0.956	0.753	2.70880536618036e-66	4	CSTB
1.28044063820327e-67	-0.590366057633267	0.996	0.967	2.93566625120864e-63	4	RPL30
5.71460849472485e-67	0.556986838675237	0.703	0.41	1.31018828958557e-62	4	YWHAH
6.61822374610426e-66	0.533895980747528	0.757	0.449	1.51736015826932e-61	4	COTL1
2.10815406777381e-65	0.536538637617165	0.974	0.811	4.83336483118502e-61	4	SH3BGRL3
2.34410094429359e-65	-0.514867865328439	0.999	0.988	5.37432023498191e-61	4	RPS8
8.03317719887348e-64	-1.21429772258734	0.03	0.312	1.84176653638572e-59	4	LY6K
4.77701684133084e-63	0.531662631944897	0.851	0.546	1.09522665121192e-58	4	PLD3
5.04010195743853e-63	-0.58526491495673	0.999	0.966	1.15554417578193e-58	4	RPS3A
5.25733461375789e-63	-0.583998246438935	0.994	0.958	1.20534910689627e-58	4	UBB
2.04902846543826e-62	-0.681502169348537	1	0.991	4.69780756271031e-58	4	RPS2
7.85278431452195e-61	-1.11788349916796	0.82	0.837	1.80040785979045e-56	4	TPM1
6.74304951003004e-59	-2.26962662353254	0.062	0.338	1.54597896116459e-54	4	NDUFA4L2
5.72307477728292e-57	-1.69001946431922	0.016	0.272	1.31212935418765e-52	4	NPW
2.60657233443068e-49	-1.20326500678161	0.191	0.42	5.97608839114921e-45	4	ALPL
3.8770402444962e-47	-0.848964896853414	0.833	0.785	8.88889016855644e-43	4	ERH
2.32346464704117e-46	-0.663135314877372	0.845	0.804	5.3270073962713e-42	4	C12orf57
2.76738558403256e-46	-1.95664108207425	0.099	0.334	6.34478492851146e-42	4	IFITM5
3.3640171482791e-45	-1.18221095426787	0.453	0.605	7.71268211585949e-41	4	PTN
1.19573941311525e-42	-0.647197368174974	0.959	0.895	2.74147175244933e-38	4	COX6C
2.07185730693046e-42	-0.908894105233707	0.765	0.775	4.75014724759947e-38	4	BGN
4.18088049689584e-40	0.619280914452473	0.875	0.677	9.5855047152331e-36	4	SELENOP
3.9473619713064e-39	-1.15737371293909	0.355	0.506	9.05011679161419e-35	4	CSRP2
2.02106081541967e-37	-1.91187081380644	0.054	0.251	4.63368613151268e-33	4	CXCL14
4.74748928675242e-37	-0.902795196231528	0.306	0.469	1.08845686877373e-32	4	CDKN2A
4.97383289670267e-37	-0.555761835384557	0.987	0.953	1.14035066822702e-32	4	RPS20
2.25885612924655e-36	-0.504757469274935	0.999	0.993	5.17887944752357e-32	4	RPS27
4.31228136669922e-36	-1.00689044442275	0.568	0.642	9.8867674894313e-32	4	CPE
3.32137565397465e-35	-0.514795627658611	0.941	0.86	7.61491796186769e-31	4	SEC61B
4.44081156087044e-35	-0.844407842325982	0.267	0.431	1.01814486656076e-30	4	LAPTM4B
5.83932654550022e-35	-0.61602040039821	0.884	0.804	1.33878239708683e-30	4	LDHB
1.652291022552e-30	-1.09859846444214	0.479	0.545	3.78820762740496e-26	4	BASP1
1.00049118294096e-24	-0.76864930917504	0.751	0.691	2.29382613512874e-20	4	RANBP1
2.00152114604179e-24	-0.623213155718877	0.955	0.885	4.58888753153e-20	4	SLC25A6
6.74311983311744e-23	-0.618116513865258	0.141	0.283	1.54599508413884e-18	4	LOXL1
1.70498384159339e-21	-0.526908667414114	0.882	0.823	3.90901645362117e-17	4	S100A13
5.69778401976319e-21	-1.20374541355115	0.509	0.602	1.30633094221111e-16	4	MGP
8.26694756486614e-21	-0.52696843543181	0.813	0.761	1.89536306819686e-16	4	EIF3E
9.89108808295842e-21	-0.602479138921314	0.82	0.749	2.26772976477988e-16	4	SLIRP
1.080506703779e-20	-0.561572036417148	0.77	0.701	2.4772777197541e-16	4	NDUFB9
3.79513363129943e-20	-1.02252565051892	0.895	0.808	8.7011028764802e-16	4	H2AFZ
1.05354354391047e-19	-0.545786812473619	0.835	0.789	2.41545928312353e-15	4	LMNA
2.79524696321551e-19	-0.69010969658291	0.181	0.307	6.40866271256421e-15	4	GGH
1.0847296740318e-18	-0.542431005546214	0.704	0.655	2.48695972365272e-14	4	YWHAQ
2.11477720477058e-18	-0.549168434868333	0.16	0.286	4.8485496973775e-14	4	FXYD1
1.48093635327707e-17	-0.730565437491422	0.581	0.582	3.39534277715834e-13	4	MIF
3.68782041358647e-17	-0.968643563720821	0.51	0.532	8.4550658622297e-13	4	PPP1CB
1.16088344333116e-16	-0.576932717279922	0.846	0.762	2.66155747052535e-12	4	NUCKS1
2.95887836651195e-16	-0.502037828122202	0.984	0.934	6.78382043090194e-12	4	CALM2
3.27759979795299e-16	-0.711471998762522	0.233	0.334	7.51455305676681e-12	4	TMEM106C
3.70311677047504e-16	-0.553966157573301	0.913	0.827	8.49013581966811e-12	4	TPM2
5.67679091024173e-16	-0.596530259028826	0.651	0.614	1.30151785199112e-11	4	SIVA1
2.10210088573878e-15	-0.611637675002844	0.545	0.547	4.81948670073331e-11	4	TECR
2.7754904069867e-15	-0.563344708574214	0.266	0.372	6.36336685609841e-11	4	ZFHX4
5.94192443960546e-15	-0.840886898788451	0.698	0.658	1.36230501626834e-10	4	MDK
7.3950696696385e-15	-0.502960428717335	0.736	0.666	1.69546762315802e-10	4	POLR2F
8.0662859280609e-15	-0.567945080406197	0.501	0.531	1.84935737472652e-10	4	ILF2
1.6525789361766e-14	-0.532074639760335	0.18	0.282	3.78886772697208e-10	4	PHGDH
2.73780163856232e-14	-0.618124251289382	0.877	0.84	6.27695781673184e-10	4	ID3
3.05825178106141e-14	-0.556861801343084	0.379	0.434	7.0116538584395e-10	4	ITGAE
1.46872240796547e-13	-0.588207850239374	0.636	0.598	3.36733986474244e-09	4	DDT
1.62529076404775e-13	-0.556983824848215	0.384	0.438	3.72630413473227e-09	4	HACD3
2.54834040979021e-13	-0.623789314746203	0.296	0.384	5.842580057526e-09	4	CRIP1
4.97493329052245e-13	-0.527512207950708	0.501	0.521	1.14060295551808e-08	4	PFN2
1.62558641251942e-12	-0.520493864393165	0.615	0.587	3.72698196798328e-08	4	SNRPD3
2.16966903455924e-12	-0.56491892328089	0.627	0.584	4.97440019553398e-08	4	CYC1
2.5901992240042e-12	-0.525453212113055	0.381	0.44	5.93854976087443e-08	4	LMO7
3.91256396090238e-12	-0.52152023393679	0.244	0.333	8.97033539316088e-08	4	CRIP2
3.47965551814093e-11	-0.704092366630721	0.398	0.469	7.97780620644172e-07	4	ID1
6.1441442054209e-11	-0.507363414831926	0.5	0.506	1.40866794197685e-06	4	UBE2V2
9.20552918554771e-11	-0.692150875661579	0.972	0.878	2.11055167637052e-06	4	TUBA1B
1.50973696373486e-10	-0.555311162660792	0.368	0.419	3.46137393675492e-06	4	GNG11
1.93192067149845e-10	-0.503098982650169	0.265	0.336	4.42931452354449e-06	4	SUPT16H
3.48571089060254e-08	-0.533517593137426	0.22	0.281	0.000799168935888444	4	SMC2
1.1743993686051e-07	-0.517207069578251	0.441	0.451	0.0026925454324009	4	NCOR1
2.68307870049316e-07	-0.977622041972902	0.465	0.458	0.00615149453662067	4	STMN1
1.78134362274052e-06	-0.554377465106199	0.196	0.255	0.0408408652385718	4	PCLAF
0	3.23342385946918	0.983	0.218	0	5	JUND
0	2.86881066849941	0.861	0.175	0	5	C11orf96
0	2.64476698388629	0.977	0.048	0	5	RPS4Y1
0	2.15389016972358	0.741	0.063	0	5	CYGB
0	2.1078607050763	0.815	0.074	0	5	IER5L
0	2.03076240597384	0.564	0.077	0	5	SPON2
0	1.85683671912294	0.56	0.055	0	5	MCAM
0	1.47370180438703	0.417	0.013	0	5	KCNK17
0	1.28439957593272	0.467	0.033	0	5	ABCC9
0	1.2412913002055	0.531	0.005	0	5	TAC3
0	1.20153757126903	0.568	0.078	0	5	ITGA1
0	1.1899101632054	0.413	0.025	0	5	KCNE4
0	1.15925258130214	0.49	0.048	0	5	OLFML2A
[truncated: 970 more rows]
